# Supplementary material for: Translational enhancement of target endogenous mRNA in mammalian cells using programmable RNA-binding pentatricopeptide repeat proteins
Source: Sci Rep. 2024 Jan 2;14:251. doi: 10.1038/s41598-023-50776-z (PMC10762265; doi:10.1038/s41598-023-50776-z)
Supplement: Supplementary file 2 — Supplementary Table S1. [file 41598_2023_50776_MOESM2_ESM.xlsx]

## Sheet: Sheet1
Table S1. designer PPR proteins used in this study
PPR name	Target RNA	Target position	Target sequence	PPR protein sequence	PPR protein sequence (Nucleotide)
pP1	p53	1-18	CGUGCUUUCCACGACGGU	MGNSVVTYNTLIDGLCKSGKIEEALKLFKEMEEKGITPSVVTYTTLIDGLCKAGKVDEALELFDEMKERGIKPDVVTYNTLIDGLCKAGRLDEAEELLEEMEEKGIKPDVVTYTTLIDGLCKAGKVDEALELFDEMKERGIKPDVVTYNTLIDGLCKSGKIEEALKLFKEMEEKGITPSVVTYNTLIDGLCKAGRLDEAEELLEEMEEKGIKPDVVTYNTLIDGLCKAGRLDEAEELLEEMEEKGIKPDVVTYNTLIDGLCKAGRLDEAEELLEEMEEKGIKPDVVTYNTLIDGLCKSGKIEEALKLFKEMEEKGITPSVVTYNTLIDGLCKSGKIEEALKLFKEMEEKGITPSVVTYTTLIDGLCKAGDVDEALELFKEMRSKGVKPNVVTYNTLIDG…	ATGGGAAACTCCGTGGTCACATACAACACCCTGATCGACGGCCTGTGCAAGAGCGGCAAGATCGAGGAGGCCCTGAAGCTGTTCAAGGAGATGGAGGAGAAGGGCATCACCCCCAGCGTGGTCACATACACCACCCTGATCGACGGCCTGTGCAAGGCCGGCAAGGTGGATGAGGCCCTGGAGCTGTTCGACGAGATGAAGGAGAGGGGCATCAAGCCCGACGTGGTGACATACAACACCCTGATCGACGGCCTGTGCAAGGCCGGCAGACTGGATGAGGCCGAGGAGCTGCTGGAGGAGATGGAGGAGAAGGGCATCAAGCCCGACGTGGTCACATACACCACCCTGATCGACGGCCTGTGCAAGGCCGGCAAGGTGGATGAGGCCCTGGAGCTGTTC…
pP2	p53	8-25	UCCACGACGGUGACACGC	MGNSVVTYNTLIDGLCKAGRLDEAEELLEEMEEKGIKPDVVTYNTLIDGLCKSGKIEEALKLFKEMEEKGITPSVVTYNTLIDGLCKSGKIEEALKLFKEMEEKGITPSVVTYTTLIDGLCKAGDVDEALELFKEMRSKGVKPNVVTYNTLIDGLCKSGKIEEALKLFKEMEEKGITPSVVTYTTLIDGLCKAGKVDEALELFDEMKERGIKPDVVTYTTLIDGLCKAGDVDEALELFKEMRSKGVKPNVVTYNTLIDGLCKSGKIEEALKLFKEMEEKGITPSVVTYTTLIDGLCKAGKVDEALELFDEMKERGIKPDVVTYTTLIDGLCKAGKVDEALELFDEMKERGIKPDVVTYNTLIDGLCKAGRLDEAEELLEEMEEKGIKPDVVTYTTLIDG…	ATGGGAAACTCCGTGGTCACATACAACACCCTGATCGACGGCCTGTGCAAGGCCGGCAGACTGGATGAGGCCGAGGAGCTGCTGGAGGAGATGGAGGAGAAGGGCATCAAGCCCGACGTGGTCACATACAACACCCTGATCGACGGCCTGTGCAAGAGCGGCAAGATCGAGGAGGCCCTGAAGCTGTTCAAGGAGATGGAGGAGAAGGGCATCACCCCCAGCGTGGTGACATACAACACCCTGATCGACGGCCTGTGCAAGAGCGGCAAGATCGAGGAGGCCCTGAAGCTGTTCAAGGAGATGGAGGAGAAGGGCATCACCCCCAGCGTGGTCACATACACCACACTGATCGACGGACTGTGTAAAGCCGGCGACGTGGACGAAGCCCTCGAGCTGTTC…
pP3	p53	11-28	ACGACGGUGACACGCUUC	MGNSVVTYTTLIDGLCKAGDVDEALELFKEMRSKGVKPNVVTYNTLIDGLCKSGKIEEALKLFKEMEEKGITPSVVTYTTLIDGLCKAGKVDEALELFDEMKERGIKPDVVTYTTLIDGLCKAGDVDEALELFKEMRSKGVKPNVVTYNTLIDGLCKSGKIEEALKLFKEMEEKGITPSVVTYTTLIDGLCKAGKVDEALELFDEMKERGIKPDVVTYTTLIDGLCKAGKVDEALELFDEMKERGIKPDVVTYNTLIDGLCKAGRLDEAEELLEEMEEKGIKPDVVTYTTLIDGLCKAGKVDEALELFDEMKERGIKPDVVTYTTLIDGLCKAGDVDEALELFKEMRSKGVKPNVVTYNTLIDGLCKSGKIEEALKLFKEMEEKGITPSVVTYTTLIDG…	ATGGGAAACTCCGTGGTCACATACACCACACTGATCGACGGACTGTGTAAAGCCGGCGACGTGGACGAAGCCCTCGAGCTGTTCAAAGAGATGCGGAGCAAGGGCGTGAAGCCCAACGTGGTCACATACAACACCCTGATCGACGGCCTGTGCAAGAGCGGCAAGATCGAGGAGGCCCTGAAGCTGTTCAAGGAGATGGAGGAGAAGGGCATCACCCCCAGCGTGGTGACATACACCACCCTGATCGACGGCCTGTGCAAGGCCGGCAAAGTGGACGAGGCCCTGGAGCTGTTCGACGAGATGAAGGAGAGGGGCATCAAGCCCGACGTGGTCACATACACCACACTGATCGACGGACTGTGTAAAGCCGGCGACGTGGACGAAGCCCTCGAGCTGTTC…
pP4	p53	14-31	ACGGUGACACGCUUCCCU	MGNSVVTYTTLIDGLCKAGDVDEALELFKEMRSKGVKPNVVTYNTLIDGLCKSGKIEEALKLFKEMEEKGITPSVVTYTTLIDGLCKAGKVDEALELFDEMKERGIKPDVVTYTTLIDGLCKAGKVDEALELFDEMKERGIKPDVVTYNTLIDGLCKAGRLDEAEELLEEMEEKGIKPDVVTYTTLIDGLCKAGKVDEALELFDEMKERGIKPDVVTYTTLIDGLCKAGDVDEALELFKEMRSKGVKPNVVTYNTLIDGLCKSGKIEEALKLFKEMEEKGITPSVVTYTTLIDGLCKAGDVDEALELFKEMRSKGVKPNVVTYNTLIDGLCKSGKIEEALKLFKEMEEKGITPSVVTYTTLIDGLCKAGKVDEALELFDEMKERGIKPDVVTYNTLIDG…	ATGGGAAACTCCGTGGTCACATACACCACACTGATCGACGGACTGTGTAAAGCCGGCGACGTGGACGAAGCCCTCGAGCTGTTCAAAGAGATGCGGAGCAAGGGCGTGAAGCCCAACGTGGTCACATACAACACCCTGATCGACGGCCTGTGCAAGAGCGGCAAGATCGAGGAGGCCCTGAAGCTGTTCAAGGAGATGGAGGAGAAGGGCATCACCCCCAGCGTGGTGACATACACCACCCTGATCGACGGCCTGTGCAAGGCCGGCAAAGTGGACGAGGCCCTGGAGCTGTTCGACGAGATGAAGGAGAGGGGCATCAAGCCCGACGTGGTCACATACACCACCCTGATCGACGGCCTGTGCAAGGCCGGCAAGGTGGATGAGGCCCTGGAGCTGTTC…
pP5	p53	17-34	GUGACACGCUUCCCUGGA	MGNSVVTYTTLIDGLCKAGKVDEALELFDEMKERGIKPDVVTYNTLIDGLCKAGRLDEAEELLEEMEEKGIKPDVVTYTTLIDGLCKAGKVDEALELFDEMKERGIKPDVVTYTTLIDGLCKAGDVDEALELFKEMRSKGVKPNVVTYNTLIDGLCKSGKIEEALKLFKEMEEKGITPSVVTYTTLIDGLCKAGDVDEALELFKEMRSKGVKPNVVTYNTLIDGLCKSGKIEEALKLFKEMEEKGITPSVVTYTTLIDGLCKAGKVDEALELFDEMKERGIKPDVVTYNTLIDGLCKSGKIEEALKLFKEMEEKGITPSVVTYNTLIDGLCKAGRLDEAEELLEEMEEKGIKPDVVTYNTLIDGLCKAGRLDEAEELLEEMEEKGIKPDVVTYNTLIDG…	ATGGGAAACTCCGTGGTCACATACACCACCCTGATCGACGGCCTGTGCAAGGCCGGCAAGGTGGATGAGGCCCTGGAGCTGTTCGACGAGATGAAGGAGAGGGGCATCAAGCCCGACGTGGTCACATACAACACCCTGATCGACGGCCTGTGCAAGGCCGGCAGACTGGATGAGGCCGAGGAGCTGCTGGAGGAGATGGAGGAGAAGGGCATCAAGCCCGACGTGGTGACATACACCACCCTGATCGACGGCCTGTGCAAGGCCGGCAAAGTGGACGAGGCCCTGGAGCTGTTCGACGAGATGAAGGAGAGGGGCATCAAGCCCGACGTGGTCACATACACCACACTGATCGACGGACTGTGTAAAGCCGGCGACGTGGACGAAGCCCTCGAGCTGTTC…
pP6	p53	20-37	ACACGCUUCCCUGGAUUG	MGNSVVTYTTLIDGLCKAGDVDEALELFKEMRSKGVKPNVVTYNTLIDGLCKSGKIEEALKLFKEMEEKGITPSVVTYTTLIDGLCKAGDVDEALELFKEMRSKGVKPNVVTYNTLIDGLCKSGKIEEALKLFKEMEEKGITPSVVTYTTLIDGLCKAGKVDEALELFDEMKERGIKPDVVTYNTLIDGLCKSGKIEEALKLFKEMEEKGITPSVVTYNTLIDGLCKAGRLDEAEELLEEMEEKGIKPDVVTYNTLIDGLCKAGRLDEAEELLEEMEEKGIKPDVVTYNTLIDGLCKSGKIEEALKLFKEMEEKGITPSVVTYNTLIDGLCKSGKIEEALKLFKEMEEKGITPSVVTYNTLIDGLCKSGKIEEALKLFKEMEEKGITPSVVTYNTLIDG…	ATGGGAAACTCCGTGGTCACATACACCACACTGATCGACGGACTGTGTAAAGCCGGCGACGTGGACGAAGCCCTCGAGCTGTTCAAAGAGATGCGGAGCAAGGGCGTGAAGCCCAACGTGGTCACATACAACACCCTGATCGACGGCCTGTGCAAGAGCGGCAAGATCGAGGAGGCCCTGAAGCTGTTCAAGGAGATGGAGGAGAAGGGCATCACCCCCAGCGTGGTGACATACACCACACTGATCGACGGACTGTGTAAAGCCGGCGACGTGGACGAAGCCCTCGAGCTGTTCAAAGAGATGCGGAGCAAGGGCGTGAAGCCCAACGTGGTCACATACAACACCCTGATCGACGGCCTGTGCAAGAGCGGCAAGATCGAGGAGGCCCTGAAGCTGTTC…
pP7	p53	23-40	CGCUUCCCUGGAUUGGCC	MGNSVVTYNTLIDGLCKSGKIEEALKLFKEMEEKGITPSVVTYTTLIDGLCKAGKVDEALELFDEMKERGIKPDVVTYNTLIDGLCKSGKIEEALKLFKEMEEKGITPSVVTYNTLIDGLCKAGRLDEAEELLEEMEEKGIKPDVVTYNTLIDGLCKAGRLDEAEELLEEMEEKGIKPDVVTYNTLIDGLCKSGKIEEALKLFKEMEEKGITPSVVTYNTLIDGLCKSGKIEEALKLFKEMEEKGITPSVVTYNTLIDGLCKSGKIEEALKLFKEMEEKGITPSVVTYNTLIDGLCKAGRLDEAEELLEEMEEKGIKPDVVTYTTLIDGLCKAGKVDEALELFDEMKERGIKPDVVTYTTLIDGLCKAGKVDEALELFDEMKERGIKPDVVTYTTLIDG…	ATGGGAAACTCCGTGGTCACATACAACACCCTGATCGACGGCCTGTGCAAGAGCGGCAAGATCGAGGAGGCCCTGAAGCTGTTCAAGGAGATGGAGGAGAAGGGCATCACCCCCAGCGTGGTCACATACACCACCCTGATCGACGGCCTGTGCAAGGCCGGCAAGGTGGATGAGGCCCTGGAGCTGTTCGACGAGATGAAGGAGAGGGGCATCAAGCCCGACGTGGTGACATACAACACCCTGATCGACGGCCTGTGCAAGAGCGGCAAGATCGAGGAGGCCCTGAAGCTGTTCAAGGAGATGGAGGAGAAGGGCATCACCCCCAGCGTGGTCACATACAACACCCTGATCGACGGCCTGTGCAAGGCCGGCAGACTGGATGAGGCCGAGGAGCTGCTG…
pP8	p53	26-43	UUCCCUGGAUUGGCCAGA	MGNSVVTYNTLIDGLCKAGRLDEAEELLEEMEEKGIKPDVVTYNTLIDGLCKAGRLDEAEELLEEMEEKGIKPDVVTYNTLIDGLCKSGKIEEALKLFKEMEEKGITPSVVTYNTLIDGLCKSGKIEEALKLFKEMEEKGITPSVVTYNTLIDGLCKSGKIEEALKLFKEMEEKGITPSVVTYNTLIDGLCKAGRLDEAEELLEEMEEKGIKPDVVTYTTLIDGLCKAGKVDEALELFDEMKERGIKPDVVTYTTLIDGLCKAGKVDEALELFDEMKERGIKPDVVTYTTLIDGLCKAGDVDEALELFKEMRSKGVKPNVVTYNTLIDGLCKAGRLDEAEELLEEMEEKGIKPDVVTYNTLIDGLCKAGRLDEAEELLEEMEEKGIKPDVVTYTTLIDG…	ATGGGAAACTCCGTGGTCACATACAACACCCTGATCGACGGCCTGTGCAAGGCCGGCAGACTGGATGAGGCCGAGGAGCTGCTGGAGGAGATGGAGGAGAAGGGCATCAAGCCCGACGTGGTCACATACAACACCCTGATCGACGGCCTGTGCAAGGCCGGCAGACTGGATGAGGCCGAGGAGCTGCTGGAGGAGATGGAGGAGAAGGGCATCAAGCCCGACGTGGTGACATACAACACCCTGATCGACGGCCTGTGCAAGAGCGGCAAGATCGAGGAGGCCCTGAAGCTGTTCAAGGAGATGGAGGAGAAGGGCATCACCCCCAGCGTGGTCACATACAACACCCTGATCGACGGCCTGTGCAAGAGCGGCAAGATCGAGGAGGCCCTGAAGCTGTTC…
pP9	p53	29-46	CCUGGAUUGGCCAGACUG	MGNSVVTYNTLIDGLCKSGKIEEALKLFKEMEEKGITPSVVTYNTLIDGLCKSGKIEEALKLFKEMEEKGITPSVVTYNTLIDGLCKAGRLDEAEELLEEMEEKGIKPDVVTYTTLIDGLCKAGKVDEALELFDEMKERGIKPDVVTYTTLIDGLCKAGKVDEALELFDEMKERGIKPDVVTYTTLIDGLCKAGDVDEALELFKEMRSKGVKPNVVTYNTLIDGLCKAGRLDEAEELLEEMEEKGIKPDVVTYNTLIDGLCKAGRLDEAEELLEEMEEKGIKPDVVTYTTLIDGLCKAGKVDEALELFDEMKERGIKPDVVTYTTLIDGLCKAGKVDEALELFDEMKERGIKPDVVTYNTLIDGLCKSGKIEEALKLFKEMEEKGITPSVVTYNTLIDG…	ATGGGAAACTCCGTGGTCACATACAACACCCTGATCGACGGCCTGTGCAAGAGCGGCAAGATCGAGGAGGCCCTGAAGCTGTTCAAGGAGATGGAGGAGAAGGGCATCACCCCCAGCGTGGTCACATACAACACCCTGATCGACGGCCTGTGCAAGAGCGGCAAGATCGAGGAGGCCCTGAAGCTGTTCAAGGAGATGGAGGAGAAGGGCATCACCCCCAGCGTGGTGACATACAACACCCTGATCGACGGCCTGTGCAAGGCCGGCAGACTGGATGAGGCCGAGGAGCTGCTGGAGGAGATGGAGGAGAAGGGCATCAAGCCCGACGTGGTCACATACACCACCCTGATCGACGGCCTGTGCAAGGCCGGCAAGGTGGATGAGGCCCTGGAGCTGTTC…
pP10	p53	32-49	GGAUUGGCCAGACUGCCU	MGNSVVTYTTLIDGLCKAGKVDEALELFDEMKERGIKPDVVTYTTLIDGLCKAGKVDEALELFDEMKERGIKPDVVTYTTLIDGLCKAGDVDEALELFKEMRSKGVKPNVVTYNTLIDGLCKAGRLDEAEELLEEMEEKGIKPDVVTYNTLIDGLCKAGRLDEAEELLEEMEEKGIKPDVVTYTTLIDGLCKAGKVDEALELFDEMKERGIKPDVVTYTTLIDGLCKAGKVDEALELFDEMKERGIKPDVVTYNTLIDGLCKSGKIEEALKLFKEMEEKGITPSVVTYNTLIDGLCKSGKIEEALKLFKEMEEKGITPSVVTYTTLIDGLCKAGDVDEALELFKEMRSKGVKPNVVTYTTLIDGLCKAGKVDEALELFDEMKERGIKPDVVTYTTLIDG…	ATGGGAAACTCCGTGGTCACATACACCACCCTGATCGACGGCCTGTGCAAGGCCGGCAAGGTGGATGAGGCCCTGGAGCTGTTCGACGAGATGAAGGAGAGGGGCATCAAGCCCGACGTGGTCACATACACCACCCTGATCGACGGCCTGTGCAAGGCCGGCAAGGTGGATGAGGCCCTGGAGCTGTTCGACGAGATGAAGGAGAGGGGCATCAAGCCCGACGTGGTGACATACACCACACTGATCGACGGACTGTGTAAAGCCGGCGACGTGGACGAAGCCCTCGAGCTGTTCAAAGAGATGCGGAGCAAGGGCGTGAAGCCCAACGTGGTCACATACAACACCCTGATCGACGGCCTGTGCAAGGCCGGCAGACTGGATGAGGCCGAGGAGCTGCTG…
pP11	p53	35-52	UUGGCCAGACUGCCUUCC	MGNSVVTYNTLIDGLCKAGRLDEAEELLEEMEEKGIKPDVVTYNTLIDGLCKAGRLDEAEELLEEMEEKGIKPDVVTYTTLIDGLCKAGKVDEALELFDEMKERGIKPDVVTYTTLIDGLCKAGKVDEALELFDEMKERGIKPDVVTYNTLIDGLCKSGKIEEALKLFKEMEEKGITPSVVTYNTLIDGLCKSGKIEEALKLFKEMEEKGITPSVVTYTTLIDGLCKAGDVDEALELFKEMRSKGVKPNVVTYTTLIDGLCKAGKVDEALELFDEMKERGIKPDVVTYTTLIDGLCKAGDVDEALELFKEMRSKGVKPNVVTYNTLIDGLCKSGKIEEALKLFKEMEEKGITPSVVTYNTLIDGLCKAGRLDEAEELLEEMEEKGIKPDVVTYTTLIDG…	ATGGGAAACTCCGTGGTCACATACAACACCCTGATCGACGGCCTGTGCAAGGCCGGCAGACTGGATGAGGCCGAGGAGCTGCTGGAGGAGATGGAGGAGAAGGGCATCAAGCCCGACGTGGTCACATACAACACCCTGATCGACGGCCTGTGCAAGGCCGGCAGACTGGATGAGGCCGAGGAGCTGCTGGAGGAGATGGAGGAGAAGGGCATCAAGCCCGACGTGGTGACATACACCACCCTGATCGACGGCCTGTGCAAGGCCGGCAAAGTGGACGAGGCCCTGGAGCTGTTCGACGAGATGAAGGAGAGGGGCATCAAGCCCGACGTGGTCACATACACCACCCTGATCGACGGCCTGTGCAAGGCCGGCAAGGTGGATGAGGCCCTGGAGCTGTTC…
pP12	p53	36-53	UGGCCAGACUGCCUUCCG	MGNSVVTYNTLIDGLCKAGRLDEAEELLEEMEEKGIKPDVVTYTTLIDGLCKAGKVDEALELFDEMKERGIKPDVVTYTTLIDGLCKAGKVDEALELFDEMKERGIKPDVVTYNTLIDGLCKSGKIEEALKLFKEMEEKGITPSVVTYNTLIDGLCKSGKIEEALKLFKEMEEKGITPSVVTYTTLIDGLCKAGDVDEALELFKEMRSKGVKPNVVTYTTLIDGLCKAGKVDEALELFDEMKERGIKPDVVTYTTLIDGLCKAGDVDEALELFKEMRSKGVKPNVVTYNTLIDGLCKSGKIEEALKLFKEMEEKGITPSVVTYNTLIDGLCKAGRLDEAEELLEEMEEKGIKPDVVTYTTLIDGLCKAGKVDEALELFDEMKERGIKPDVVTYNTLIDG…	ATGGGAAACTCCGTGGTCACATACAACACCCTGATCGACGGCCTGTGCAAGGCCGGCAGACTGGATGAGGCCGAGGAGCTGCTGGAGGAGATGGAGGAGAAGGGCATCAAGCCCGACGTGGTCACATACACCACCCTGATCGACGGCCTGTGCAAGGCCGGCAAGGTGGATGAGGCCCTGGAGCTGTTCGACGAGATGAAGGAGAGGGGCATCAAGCCCGACGTGGTGACATACACCACCCTGATCGACGGCCTGTGCAAGGCCGGCAAAGTGGACGAGGCCCTGGAGCTGTTCGACGAGATGAAGGAGAGGGGCATCAAGCCCGACGTGGTCACATACAACACCCTGATCGACGGCCTGTGCAAGAGCGGCAAGATCGAGGAGGCCCTGAAGCTGTTC…
pP13	p53	38-55	GCCAGACUGCCUUCCGGG	MGNSVVTYTTLIDGLCKAGKVDEALELFDEMKERGIKPDVVTYNTLIDGLCKSGKIEEALKLFKEMEEKGITPSVVTYNTLIDGLCKSGKIEEALKLFKEMEEKGITPSVVTYTTLIDGLCKAGDVDEALELFKEMRSKGVKPNVVTYTTLIDGLCKAGKVDEALELFDEMKERGIKPDVVTYTTLIDGLCKAGDVDEALELFKEMRSKGVKPNVVTYNTLIDGLCKSGKIEEALKLFKEMEEKGITPSVVTYNTLIDGLCKAGRLDEAEELLEEMEEKGIKPDVVTYTTLIDGLCKAGKVDEALELFDEMKERGIKPDVVTYNTLIDGLCKSGKIEEALKLFKEMEEKGITPSVVTYNTLIDGLCKSGKIEEALKLFKEMEEKGITPSVVTYNTLIDG…	ATGGGAAACTCCGTGGTCACATACACCACCCTGATCGACGGCCTGTGCAAGGCCGGCAAGGTGGATGAGGCCCTGGAGCTGTTCGACGAGATGAAGGAGAGGGGCATCAAGCCCGACGTGGTCACATACAACACCCTGATCGACGGCCTGTGCAAGAGCGGCAAGATCGAGGAGGCCCTGAAGCTGTTCAAGGAGATGGAGGAGAAGGGCATCACCCCCAGCGTGGTGACATACAACACCCTGATCGACGGCCTGTGCAAGAGCGGCAAGATCGAGGAGGCCCTGAAGCTGTTCAAGGAGATGGAGGAGAAGGGCATCACCCCCAGCGTGGTCACATACACCACACTGATCGACGGACTGTGTAAAGCCGGCGACGTGGACGAAGCCCTCGAGCTGTTC…
pP14	p53	39-56	CCAGACUGCCUUCCGGGU	MGNSVVTYNTLIDGLCKSGKIEEALKLFKEMEEKGITPSVVTYNTLIDGLCKSGKIEEALKLFKEMEEKGITPSVVTYTTLIDGLCKAGDVDEALELFKEMRSKGVKPNVVTYTTLIDGLCKAGKVDEALELFDEMKERGIKPDVVTYTTLIDGLCKAGDVDEALELFKEMRSKGVKPNVVTYNTLIDGLCKSGKIEEALKLFKEMEEKGITPSVVTYNTLIDGLCKAGRLDEAEELLEEMEEKGIKPDVVTYTTLIDGLCKAGKVDEALELFDEMKERGIKPDVVTYNTLIDGLCKSGKIEEALKLFKEMEEKGITPSVVTYNTLIDGLCKSGKIEEALKLFKEMEEKGITPSVVTYNTLIDGLCKAGRLDEAEELLEEMEEKGIKPDVVTYNTLIDG…	ATGGGAAACTCCGTGGTCACATACAACACCCTGATCGACGGCCTGTGCAAGAGCGGCAAGATCGAGGAGGCCCTGAAGCTGTTCAAGGAGATGGAGGAGAAGGGCATCACCCCCAGCGTGGTCACATACAACACCCTGATCGACGGCCTGTGCAAGAGCGGCAAGATCGAGGAGGCCCTGAAGCTGTTCAAGGAGATGGAGGAGAAGGGCATCACCCCCAGCGTGGTGACATACACCACACTGATCGACGGACTGTGTAAAGCCGGCGACGTGGACGAAGCCCTCGAGCTGTTCAAAGAGATGCGGAGCAAGGGCGTGAAGCCCAACGTGGTCACATACACCACCCTGATCGACGGCCTGTGCAAGGCCGGCAAGGTGGATGAGGCCCTGGAGCTGTTC…
pP15	p53	41-58	AGACUGCCUUCCGGGUCA	MGNSVVTYTTLIDGLCKAGDVDEALELFKEMRSKGVKPNVVTYTTLIDGLCKAGKVDEALELFDEMKERGIKPDVVTYTTLIDGLCKAGDVDEALELFKEMRSKGVKPNVVTYNTLIDGLCKSGKIEEALKLFKEMEEKGITPSVVTYNTLIDGLCKAGRLDEAEELLEEMEEKGIKPDVVTYTTLIDGLCKAGKVDEALELFDEMKERGIKPDVVTYNTLIDGLCKSGKIEEALKLFKEMEEKGITPSVVTYNTLIDGLCKSGKIEEALKLFKEMEEKGITPSVVTYNTLIDGLCKAGRLDEAEELLEEMEEKGIKPDVVTYNTLIDGLCKAGRLDEAEELLEEMEEKGIKPDVVTYNTLIDGLCKSGKIEEALKLFKEMEEKGITPSVVTYNTLIDG…	ATGGGAAACTCCGTGGTCACATACACCACACTGATCGACGGACTGTGTAAAGCCGGCGACGTGGACGAAGCCCTCGAGCTGTTCAAAGAGATGCGGAGCAAGGGCGTGAAGCCCAACGTGGTCACATACACCACCCTGATCGACGGCCTGTGCAAGGCCGGCAAGGTGGATGAGGCCCTGGAGCTGTTCGACGAGATGAAGGAGAGGGGCATCAAGCCCGACGTGGTGACATACACCACACTGATCGACGGACTGTGTAAAGCCGGCGACGTGGACGAAGCCCTCGAGCTGTTCAAAGAGATGCGGAGCAAGGGCGTGAAGCCCAACGTGGTCACATACAACACCCTGATCGACGGCCTGTGCAAGAGCGGCAAGATCGAGGAGGCCCTGAAGCTGTTC…
pP16	p53	44-61	CUGCCUUCCGGGUCACUG	MGNSVVTYNTLIDGLCKSGKIEEALKLFKEMEEKGITPSVVTYNTLIDGLCKAGRLDEAEELLEEMEEKGIKPDVVTYTTLIDGLCKAGKVDEALELFDEMKERGIKPDVVTYNTLIDGLCKSGKIEEALKLFKEMEEKGITPSVVTYNTLIDGLCKSGKIEEALKLFKEMEEKGITPSVVTYNTLIDGLCKAGRLDEAEELLEEMEEKGIKPDVVTYNTLIDGLCKAGRLDEAEELLEEMEEKGIKPDVVTYNTLIDGLCKSGKIEEALKLFKEMEEKGITPSVVTYNTLIDGLCKSGKIEEALKLFKEMEEKGITPSVVTYTTLIDGLCKAGKVDEALELFDEMKERGIKPDVVTYTTLIDGLCKAGKVDEALELFDEMKERGIKPDVVTYTTLIDG…	ATGGGAAACTCCGTGGTCACATACAACACCCTGATCGACGGCCTGTGCAAGAGCGGCAAGATCGAGGAGGCCCTGAAGCTGTTCAAGGAGATGGAGGAGAAGGGCATCACCCCCAGCGTGGTCACATACAACACCCTGATCGACGGCCTGTGCAAGGCCGGCAGACTGGATGAGGCCGAGGAGCTGCTGGAGGAGATGGAGGAGAAGGGCATCAAGCCCGACGTGGTGACATACACCACCCTGATCGACGGCCTGTGCAAGGCCGGCAAAGTGGACGAGGCCCTGGAGCTGTTCGACGAGATGAAGGAGAGGGGCATCAAGCCCGACGTGGTCACATACAACACCCTGATCGACGGCCTGTGCAAGAGCGGCAAGATCGAGGAGGCCCTGAAGCTGTTC…
pP17	p53	46-63	GCCUUCCGGGUCACUGCC	MGNSVVTYTTLIDGLCKAGKVDEALELFDEMKERGIKPDVVTYNTLIDGLCKSGKIEEALKLFKEMEEKGITPSVVTYNTLIDGLCKSGKIEEALKLFKEMEEKGITPSVVTYNTLIDGLCKAGRLDEAEELLEEMEEKGIKPDVVTYNTLIDGLCKAGRLDEAEELLEEMEEKGIKPDVVTYNTLIDGLCKSGKIEEALKLFKEMEEKGITPSVVTYNTLIDGLCKSGKIEEALKLFKEMEEKGITPSVVTYTTLIDGLCKAGKVDEALELFDEMKERGIKPDVVTYTTLIDGLCKAGKVDEALELFDEMKERGIKPDVVTYTTLIDGLCKAGKVDEALELFDEMKERGIKPDVVTYNTLIDGLCKAGRLDEAEELLEEMEEKGIKPDVVTYNTLIDG…	ATGGGAAACTCCGTGGTCACATACACCACCCTGATCGACGGCCTGTGCAAGGCCGGCAAGGTGGATGAGGCCCTGGAGCTGTTCGACGAGATGAAGGAGAGGGGCATCAAGCCCGACGTGGTCACATACAACACCCTGATCGACGGCCTGTGCAAGAGCGGCAAGATCGAGGAGGCCCTGAAGCTGTTCAAGGAGATGGAGGAGAAGGGCATCACCCCCAGCGTGGTGACATACAACACCCTGATCGACGGCCTGTGCAAGAGCGGCAAGATCGAGGAGGCCCTGAAGCTGTTCAAGGAGATGGAGGAGAAGGGCATCACCCCCAGCGTGGTCACATACAACACCCTGATCGACGGCCTGTGCAAGGCCGGCAGACTGGATGAGGCCGAGGAGCTGCTG…
cP1	c-Myc	1143-1160	CUUGCAGCUGCUUAGACG	MGNSVVTYNTLIDGLCKSGKIEEALKLFKEMEEKGITPSVVTYNTLIDGLCKAGRLDEAEELLEEMEEKGIKPDVVTYNTLIDGLCKAGRLDEAEELLEEMEEKGIKPDVVTYTTLIDGLCKAGKVDEALELFDEMKERGIKPDVVTYNTLIDGLCKSGKIEEALKLFKEMEEKGITPSVVTYTTLIDGLCKAGDVDEALELFKEMRSKGVKPNVVTYTTLIDGLCKAGKVDEALELFDEMKERGIKPDVVTYNTLIDGLCKSGKIEEALKLFKEMEEKGITPSVVTYNTLIDGLCKAGRLDEAEELLEEMEEKGIKPDVVTYTTLIDGLCKAGKVDEALELFDEMKERGIKPDVVTYNTLIDGLCKSGKIEEALKLFKEMEEKGITPSVVTYNTLIDG…	ATGGGAAACTCCGTGGTCACATACAACACCCTGATCGACGGCCTGTGCAAGAGCGGCAAGATCGAGGAGGCCCTGAAGCTGTTCAAGGAGATGGAGGAGAAGGGCATCACCCCCAGCGTGGTCACATACAACACCCTGATCGACGGCCTGTGCAAGGCCGGCAGACTGGATGAGGCCGAGGAGCTGCTGGAGGAGATGGAGGAGAAGGGCATCAAGCCCGACGTGGTGACATACAACACCCTGATCGACGGCCTGTGCAAGGCCGGCAGACTGGATGAGGCCGAGGAGCTGCTGGAGGAGATGGAGGAGAAGGGCATCAAGCCCGACGTGGTCACATACACCACCCTGATCGACGGCCTGTGCAAGGCCGGCAAGGTGGATGAGGCCCTGGAGCTGTTC…
cP2	c-Myc	1125-1142	CUUCUCUGAAAGGCUCUC	MGNSVVTYNTLIDGLCKSGKIEEALKLFKEMEEKGITPSVVTYNTLIDGLCKAGRLDEAEELLEEMEEKGIKPDVVTYNTLIDGLCKAGRLDEAEELLEEMEEKGIKPDVVTYNTLIDGLCKSGKIEEALKLFKEMEEKGITPSVVTYNTLIDGLCKAGRLDEAEELLEEMEEKGIKPDVVTYNTLIDGLCKSGKIEEALKLFKEMEEKGITPSVVTYNTLIDGLCKAGRLDEAEELLEEMEEKGIKPDVVTYTTLIDGLCKAGKVDEALELFDEMKERGIKPDVVTYTTLIDGLCKAGDVDEALELFKEMRSKGVKPNVVTYTTLIDGLCKAGDVDEALELFKEMRSKGVKPNVVTYTTLIDGLCKAGDVDEALELFKEMRSKGVKPNVVTYTTLIDG…	ATGGGAAACTCCGTGGTCACATACAACACCCTGATCGACGGCCTGTGCAAGAGCGGCAAGATCGAGGAGGCCCTGAAGCTGTTCAAGGAGATGGAGGAGAAGGGCATCACCCCCAGCGTGGTCACATACAACACCCTGATCGACGGCCTGTGCAAGGCCGGCAGACTGGATGAGGCCGAGGAGCTGCTGGAGGAGATGGAGGAGAAGGGCATCAAGCCCGACGTGGTGACATACAACACCCTGATCGACGGCCTGTGCAAGGCCGGCAGACTGGATGAGGCCGAGGAGCTGCTGGAGGAGATGGAGGAGAAGGGCATCAAGCCCGACGTGGTCACATACAACACCCTGATCGACGGCCTGTGCAAGAGCGGCAAGATCGAGGAGGCCCTGAAGCTGTTC…
cP3	c-Myc	1107-1124	CGCCGCUGCCAGGACCCG	MGNSVVTYNTLIDGLCKSGKIEEALKLFKEMEEKGITPSVVTYTTLIDGLCKAGKVDEALELFDEMKERGIKPDVVTYNTLIDGLCKSGKIEEALKLFKEMEEKGITPSVVTYNTLIDGLCKSGKIEEALKLFKEMEEKGITPSVVTYTTLIDGLCKAGKVDEALELFDEMKERGIKPDVVTYNTLIDGLCKSGKIEEALKLFKEMEEKGITPSVVTYNTLIDGLCKAGRLDEAEELLEEMEEKGIKPDVVTYTTLIDGLCKAGKVDEALELFDEMKERGIKPDVVTYNTLIDGLCKSGKIEEALKLFKEMEEKGITPSVVTYNTLIDGLCKSGKIEEALKLFKEMEEKGITPSVVTYTTLIDGLCKAGDVDEALELFKEMRSKGVKPNVVTYTTLIDG…	ATGGGAAACTCCGTGGTCACATACAACACCCTGATCGACGGCCTGTGCAAGAGCGGCAAGATCGAGGAGGCCCTGAAGCTGTTCAAGGAGATGGAGGAGAAGGGCATCACCCCCAGCGTGGTCACATACACCACCCTGATCGACGGCCTGTGCAAGGCCGGCAAGGTGGATGAGGCCCTGGAGCTGTTCGACGAGATGAAGGAGAGGGGCATCAAGCCCGACGTGGTGACATACAACACCCTGATCGACGGCCTGTGCAAGAGCGGCAAGATCGAGGAGGCCCTGAAGCTGTTCAAGGAGATGGAGGAGAAGGGCATCACCCCCAGCGTGGTCACATACAACACCCTGATCGACGGCCTGTGCAAGAGCGGCAAGATCGAGGAGGCCCTGAAGCTGTTC…
cP4	c-Myc	1089-1106	CAUUUGGGGACACUUCCC	MGNSVVTYNTLIDGLCKSGKIEEALKLFKEMEEKGITPSVVTYTTLIDGLCKAGDVDEALELFKEMRSKGVKPNVVTYNTLIDGLCKAGRLDEAEELLEEMEEKGIKPDVVTYNTLIDGLCKAGRLDEAEELLEEMEEKGIKPDVVTYNTLIDGLCKAGRLDEAEELLEEMEEKGIKPDVVTYTTLIDGLCKAGKVDEALELFDEMKERGIKPDVVTYTTLIDGLCKAGKVDEALELFDEMKERGIKPDVVTYTTLIDGLCKAGKVDEALELFDEMKERGIKPDVVTYTTLIDGLCKAGKVDEALELFDEMKERGIKPDVVTYTTLIDGLCKAGDVDEALELFKEMRSKGVKPNVVTYNTLIDGLCKSGKIEEALKLFKEMEEKGITPSVVTYTTLIDG…	ATGGGAAACTCCGTGGTCACATACAACACCCTGATCGACGGCCTGTGCAAGAGCGGCAAGATCGAGGAGGCCCTGAAGCTGTTCAAGGAGATGGAGGAGAAGGGCATCACCCCCAGCGTGGTCACATACACCACACTGATCGACGGACTGTGTAAAGCCGGCGACGTGGACGAAGCCCTCGAGCTGTTCAAAGAGATGCGGAGCAAGGGCGTGAAGCCCAACGTGGTGACATACAACACCCTGATCGACGGCCTGTGCAAGGCCGGCAGACTGGATGAGGCCGAGGAGCTGCTGGAGGAGATGGAGGAGAAGGGCATCAAGCCCGACGTGGTCACATACAACACCCTGATCGACGGCCTGTGCAAGGCCGGCAGACTGGATGAGGCCGAGGAGCTGCTG…
cP5	c-Myc	1071-1088	CGGGGAGGCUAUUCUGCC	MGNSVVTYNTLIDGLCKSGKIEEALKLFKEMEEKGITPSVVTYTTLIDGLCKAGKVDEALELFDEMKERGIKPDVVTYTTLIDGLCKAGKVDEALELFDEMKERGIKPDVVTYTTLIDGLCKAGKVDEALELFDEMKERGIKPDVVTYTTLIDGLCKAGKVDEALELFDEMKERGIKPDVVTYTTLIDGLCKAGDVDEALELFKEMRSKGVKPNVVTYTTLIDGLCKAGKVDEALELFDEMKERGIKPDVVTYTTLIDGLCKAGKVDEALELFDEMKERGIKPDVVTYNTLIDGLCKSGKIEEALKLFKEMEEKGITPSVVTYNTLIDGLCKAGRLDEAEELLEEMEEKGIKPDVVTYTTLIDGLCKAGDVDEALELFKEMRSKGVKPNVVTYNTLIDG…	ATGGGAAACTCCGTGGTCACATACAACACCCTGATCGACGGCCTGTGCAAGAGCGGCAAGATCGAGGAGGCCCTGAAGCTGTTCAAGGAGATGGAGGAGAAGGGCATCACCCCCAGCGTGGTCACATACACCACCCTGATCGACGGCCTGTGCAAGGCCGGCAAGGTGGATGAGGCCCTGGAGCTGTTCGACGAGATGAAGGAGAGGGGCATCAAGCCCGACGTGGTGACATACACCACCCTGATCGACGGCCTGTGCAAGGCCGGCAAAGTGGACGAGGCCCTGGAGCTGTTCGACGAGATGAAGGAGAGGGGCATCAAGCCCGACGTGGTCACATACACCACCCTGATCGACGGCCTGTGCAAGGCCGGCAAGGTGGATGAGGCCCTGGAGCTGTTC…
cP6	c-Myc	1053-1070	GACGCGACUCUCCCGACG	MGNSVVTYTTLIDGLCKAGKVDEALELFDEMKERGIKPDVVTYTTLIDGLCKAGDVDEALELFKEMRSKGVKPNVVTYNTLIDGLCKSGKIEEALKLFKEMEEKGITPSVVTYTTLIDGLCKAGKVDEALELFDEMKERGIKPDVVTYNTLIDGLCKSGKIEEALKLFKEMEEKGITPSVVTYTTLIDGLCKAGKVDEALELFDEMKERGIKPDVVTYTTLIDGLCKAGDVDEALELFKEMRSKGVKPNVVTYNTLIDGLCKSGKIEEALKLFKEMEEKGITPSVVTYNTLIDGLCKAGRLDEAEELLEEMEEKGIKPDVVTYNTLIDGLCKSGKIEEALKLFKEMEEKGITPSVVTYNTLIDGLCKAGRLDEAEELLEEMEEKGIKPDVVTYNTLIDG…	ATGGGAAACTCCGTGGTCACATACACCACCCTGATCGACGGCCTGTGCAAGGCCGGCAAGGTGGATGAGGCCCTGGAGCTGTTCGACGAGATGAAGGAGAGGGGCATCAAGCCCGACGTGGTCACATACACCACACTGATCGACGGACTGTGTAAAGCCGGCGACGTGGACGAAGCCCTCGAGCTGTTCAAAGAGATGCGGAGCAAGGGCGTGAAGCCCAACGTGGTGACATACAACACCCTGATCGACGGCCTGTGCAAGAGCGGCAAGATCGAGGAGGCCCTGAAGCTGTTCAAGGAGATGGAGGAGAAGGGCATCACCCCCAGCGTGGTCACATACACCACCCTGATCGACGGCCTGTGCAAGGCCGGCAAGGTGGATGAGGCCCTGGAGCTGTTC…
cP7	c-Myc	1035-1052	UUACAACACCCGAGCAAG	MGNSVVTYNTLIDGLCKAGRLDEAEELLEEMEEKGIKPDVVTYNTLIDGLCKAGRLDEAEELLEEMEEKGIKPDVVTYTTLIDGLCKAGDVDEALELFKEMRSKGVKPNVVTYNTLIDGLCKSGKIEEALKLFKEMEEKGITPSVVTYTTLIDGLCKAGDVDEALELFKEMRSKGVKPNVVTYTTLIDGLCKAGDVDEALELFKEMRSKGVKPNVVTYNTLIDGLCKSGKIEEALKLFKEMEEKGITPSVVTYTTLIDGLCKAGDVDEALELFKEMRSKGVKPNVVTYNTLIDGLCKSGKIEEALKLFKEMEEKGITPSVVTYNTLIDGLCKSGKIEEALKLFKEMEEKGITPSVVTYNTLIDGLCKSGKIEEALKLFKEMEEKGITPSVVTYTTLIDG…	ATGGGAAACTCCGTGGTCACATACAACACCCTGATCGACGGCCTGTGCAAGGCCGGCAGACTGGATGAGGCCGAGGAGCTGCTGGAGGAGATGGAGGAGAAGGGCATCAAGCCCGACGTGGTCACATACAACACCCTGATCGACGGCCTGTGCAAGGCCGGCAGACTGGATGAGGCCGAGGAGCTGCTGGAGGAGATGGAGGAGAAGGGCATCAAGCCCGACGTGGTGACATACACCACACTGATCGACGGACTGTGTAAAGCCGGCGACGTGGACGAAGCCCTCGAGCTGTTCAAAGAGATGCGGAGCAAGGGCGTGAAGCCCAACGTGGTCACATACAACACCCTGATCGACGGCCTGTGCAAGAGCGGCAAGATCGAGGAGGCCCTGAAGCTGTTC…
cP8	c-Myc	1017-1034	GGCACUUUGCACUGGAAC	MGNSVVTYTTLIDGLCKAGKVDEALELFDEMKERGIKPDVVTYTTLIDGLCKAGKVDEALELFDEMKERGIKPDVVTYNTLIDGLCKSGKIEEALKLFKEMEEKGITPSVVTYTTLIDGLCKAGDVDEALELFKEMRSKGVKPNVVTYNTLIDGLCKSGKIEEALKLFKEMEEKGITPSVVTYNTLIDGLCKAGRLDEAEELLEEMEEKGIKPDVVTYNTLIDGLCKAGRLDEAEELLEEMEEKGIKPDVVTYNTLIDGLCKAGRLDEAEELLEEMEEKGIKPDVVTYTTLIDGLCKAGKVDEALELFDEMKERGIKPDVVTYNTLIDGLCKSGKIEEALKLFKEMEEKGITPSVVTYTTLIDGLCKAGDVDEALELFKEMRSKGVKPNVVTYNTLIDG…	ATGGGAAACTCCGTGGTCACATACACCACCCTGATCGACGGCCTGTGCAAGGCCGGCAAGGTGGATGAGGCCCTGGAGCTGTTCGACGAGATGAAGGAGAGGGGCATCAAGCCCGACGTGGTCACATACACCACCCTGATCGACGGCCTGTGCAAGGCCGGCAAGGTGGATGAGGCCCTGGAGCTGTTCGACGAGATGAAGGAGAGGGGCATCAAGCCCGACGTGGTGACATACAACACCCTGATCGACGGCCTGTGCAAGAGCGGCAAGATCGAGGAGGCCCTGAAGCTGTTCAAGGAGATGGAGGAGAAGGGCATCACCCCCAGCGTGGTCACATACACCACACTGATCGACGGACTGTGTAAAGCCGGCGACGTGGACGAAGCCCTCGAGCTGTTC…
cP9	c-Myc	999-1016	UGCCCAUAGCAGCGGGCG	MGNSVVTYNTLIDGLCKAGRLDEAEELLEEMEEKGIKPDVVTYTTLIDGLCKAGKVDEALELFDEMKERGIKPDVVTYNTLIDGLCKSGKIEEALKLFKEMEEKGITPSVVTYNTLIDGLCKSGKIEEALKLFKEMEEKGITPSVVTYNTLIDGLCKSGKIEEALKLFKEMEEKGITPSVVTYTTLIDGLCKAGDVDEALELFKEMRSKGVKPNVVTYNTLIDGLCKAGRLDEAEELLEEMEEKGIKPDVVTYTTLIDGLCKAGDVDEALELFKEMRSKGVKPNVVTYTTLIDGLCKAGKVDEALELFDEMKERGIKPDVVTYNTLIDGLCKSGKIEEALKLFKEMEEKGITPSVVTYTTLIDGLCKAGDVDEALELFKEMRSKGVKPNVVTYTTLIDG…	ATGGGAAACTCCGTGGTCACATACAACACCCTGATCGACGGCCTGTGCAAGGCCGGCAGACTGGATGAGGCCGAGGAGCTGCTGGAGGAGATGGAGGAGAAGGGCATCAAGCCCGACGTGGTCACATACACCACCCTGATCGACGGCCTGTGCAAGGCCGGCAAGGTGGATGAGGCCCTGGAGCTGTTCGACGAGATGAAGGAGAGGGGCATCAAGCCCGACGTGGTGACATACAACACCCTGATCGACGGCCTGTGCAAGAGCGGCAAGATCGAGGAGGCCCTGAAGCTGTTCAAGGAGATGGAGGAGAAGGGCATCACCCCCAGCGTGGTCACATACAACACCCTGATCGACGGCCTGTGCAAGAGCGGCAAGATCGAGGAGGCCCTGAAGCTGTTC…
cP10	c-Myc	981-998	GCCGCAUCCACGAAACUU	MGNSVVTYTTLIDGLCKAGKVDEALELFDEMKERGIKPDVVTYNTLIDGLCKSGKIEEALKLFKEMEEKGITPSVVTYNTLIDGLCKSGKIEEALKLFKEMEEKGITPSVVTYTTLIDGLCKAGKVDEALELFDEMKERGIKPDVVTYNTLIDGLCKSGKIEEALKLFKEMEEKGITPSVVTYTTLIDGLCKAGDVDEALELFKEMRSKGVKPNVVTYNTLIDGLCKAGRLDEAEELLEEMEEKGIKPDVVTYNTLIDGLCKSGKIEEALKLFKEMEEKGITPSVVTYNTLIDGLCKSGKIEEALKLFKEMEEKGITPSVVTYTTLIDGLCKAGDVDEALELFKEMRSKGVKPNVVTYNTLIDGLCKSGKIEEALKLFKEMEEKGITPSVVTYTTLIDG…	ATGGGAAACTCCGTGGTCACATACACCACCCTGATCGACGGCCTGTGCAAGGCCGGCAAGGTGGATGAGGCCCTGGAGCTGTTCGACGAGATGAAGGAGAGGGGCATCAAGCCCGACGTGGTCACATACAACACCCTGATCGACGGCCTGTGCAAGAGCGGCAAGATCGAGGAGGCCCTGAAGCTGTTCAAGGAGATGGAGGAGAAGGGCATCACCCCCAGCGTGGTGACATACAACACCCTGATCGACGGCCTGTGCAAGAGCGGCAAGATCGAGGAGGCCCTGAAGCTGTTCAAGGAGATGGAGGAGAAGGGCATCACCCCCAGCGTGGTCACATACACCACCCTGATCGACGGCCTGTGCAAGGCCGGCAAGGTGGATGAGGCCCTGGAGCTGTTC…
cP11	c-Myc	963-980	CAGCGGUCCGCAACCCUU	MGNSVVTYNTLIDGLCKSGKIEEALKLFKEMEEKGITPSVVTYTTLIDGLCKAGDVDEALELFKEMRSKGVKPNVVTYTTLIDGLCKAGKVDEALELFDEMKERGIKPDVVTYNTLIDGLCKSGKIEEALKLFKEMEEKGITPSVVTYTTLIDGLCKAGKVDEALELFDEMKERGIKPDVVTYTTLIDGLCKAGKVDEALELFDEMKERGIKPDVVTYNTLIDGLCKAGRLDEAEELLEEMEEKGIKPDVVTYNTLIDGLCKSGKIEEALKLFKEMEEKGITPSVVTYNTLIDGLCKSGKIEEALKLFKEMEEKGITPSVVTYTTLIDGLCKAGKVDEALELFDEMKERGIKPDVVTYNTLIDGLCKSGKIEEALKLFKEMEEKGITPSVVTYTTLIDG…	ATGGGAAACTCCGTGGTCACATACAACACCCTGATCGACGGCCTGTGCAAGAGCGGCAAGATCGAGGAGGCCCTGAAGCTGTTCAAGGAGATGGAGGAGAAGGGCATCACCCCCAGCGTGGTCACATACACCACACTGATCGACGGACTGTGTAAAGCCGGCGACGTGGACGAAGCCCTCGAGCTGTTCAAAGAGATGCGGAGCAAGGGCGTGAAGCCCAACGTGGTGACATACACCACCCTGATCGACGGCCTGTGCAAGGCCGGCAAAGTGGACGAGGCCCTGGAGCTGTTCGACGAGATGAAGGAGAGGGGCATCAAGCCCGACGTGGTCACATACAACACCCTGATCGACGGCCTGTGCAAGAGCGGCAAGATCGAGGAGGCCCTGAAGCTGTTC…
cP12	c-Myc	945-962	UCCCGCUGAUCCCCCAGC	MGNSVVTYNTLIDGLCKAGRLDEAEELLEEMEEKGIKPDVVTYNTLIDGLCKSGKIEEALKLFKEMEEKGITPSVVTYNTLIDGLCKSGKIEEALKLFKEMEEKGITPSVVTYNTLIDGLCKSGKIEEALKLFKEMEEKGITPSVVTYTTLIDGLCKAGKVDEALELFDEMKERGIKPDVVTYNTLIDGLCKSGKIEEALKLFKEMEEKGITPSVVTYNTLIDGLCKAGRLDEAEELLEEMEEKGIKPDVVTYTTLIDGLCKAGKVDEALELFDEMKERGIKPDVVTYTTLIDGLCKAGDVDEALELFKEMRSKGVKPNVVTYNTLIDGLCKAGRLDEAEELLEEMEEKGIKPDVVTYNTLIDGLCKSGKIEEALKLFKEMEEKGITPSVVTYNTLIDG…	ATGGGAAACTCCGTGGTCACATACAACACCCTGATCGACGGCCTGTGCAAGGCCGGCAGACTGGATGAGGCCGAGGAGCTGCTGGAGGAGATGGAGGAGAAGGGCATCAAGCCCGACGTGGTCACATACAACACCCTGATCGACGGCCTGTGCAAGAGCGGCAAGATCGAGGAGGCCCTGAAGCTGTTCAAGGAGATGGAGGAGAAGGGCATCACCCCCAGCGTGGTGACATACAACACCCTGATCGACGGCCTGTGCAAGAGCGGCAAGATCGAGGAGGCCCTGAAGCTGTTCAAGGAGATGGAGGAGAAGGGCATCACCCCCAGCGTGGTCACATACAACACCCTGATCGACGGCCTGTGCAAGAGCGGCAAGATCGAGGAGGCCCTGAAGCTGTTC…
cP13	c-Myc	927-944	UCGCCUCUGGCCCAGCCC	MGNSVVTYNTLIDGLCKAGRLDEAEELLEEMEEKGIKPDVVTYNTLIDGLCKSGKIEEALKLFKEMEEKGITPSVVTYTTLIDGLCKAGKVDEALELFDEMKERGIKPDVVTYNTLIDGLCKSGKIEEALKLFKEMEEKGITPSVVTYNTLIDGLCKSGKIEEALKLFKEMEEKGITPSVVTYNTLIDGLCKAGRLDEAEELLEEMEEKGIKPDVVTYNTLIDGLCKSGKIEEALKLFKEMEEKGITPSVVTYNTLIDGLCKAGRLDEAEELLEEMEEKGIKPDVVTYTTLIDGLCKAGKVDEALELFDEMKERGIKPDVVTYTTLIDGLCKAGKVDEALELFDEMKERGIKPDVVTYNTLIDGLCKSGKIEEALKLFKEMEEKGITPSVVTYNTLIDG…	ATGGGAAACTCCGTGGTCACATACAACACCCTGATCGACGGCCTGTGCAAGGCCGGCAGACTGGATGAGGCCGAGGAGCTGCTGGAGGAGATGGAGGAGAAGGGCATCAAGCCCGACGTGGTCACATACAACACCCTGATCGACGGCCTGTGCAAGAGCGGCAAGATCGAGGAGGCCCTGAAGCTGTTCAAGGAGATGGAGGAGAAGGGCATCACCCCCAGCGTGGTGACATACACCACCCTGATCGACGGCCTGTGCAAGGCCGGCAAAGTGGACGAGGCCCTGGAGCTGTTCGACGAGATGAAGGAGAGGGGCATCAAGCCCGACGTGGTCACATACAACACCCTGATCGACGGCCTGTGCAAGAGCGGCAAGATCGAGGAGGCCCTGAAGCTGTTC…
cP14	c-Myc	909-926	CGGAGCGAAUAGGGGGCU	MGNSVVTYNTLIDGLCKSGKIEEALKLFKEMEEKGITPSVVTYTTLIDGLCKAGKVDEALELFDEMKERGIKPDVVTYTTLIDGLCKAGKVDEALELFDEMKERGIKPDVVTYTTLIDGLCKAGDVDEALELFKEMRSKGVKPNVVTYTTLIDGLCKAGKVDEALELFDEMKERGIKPDVVTYNTLIDGLCKSGKIEEALKLFKEMEEKGITPSVVTYTTLIDGLCKAGKVDEALELFDEMKERGIKPDVVTYTTLIDGLCKAGDVDEALELFKEMRSKGVKPNVVTYTTLIDGLCKAGDVDEALELFKEMRSKGVKPNVVTYNTLIDGLCKAGRLDEAEELLEEMEEKGIKPDVVTYTTLIDGLCKAGDVDEALELFKEMRSKGVKPNVVTYTTLIDG…	ATGGGAAACTCCGTGGTCACATACAACACCCTGATCGACGGCCTGTGCAAGAGCGGCAAGATCGAGGAGGCCCTGAAGCTGTTCAAGGAGATGGAGGAGAAGGGCATCACCCCCAGCGTGGTCACATACACCACCCTGATCGACGGCCTGTGCAAGGCCGGCAAGGTGGATGAGGCCCTGGAGCTGTTCGACGAGATGAAGGAGAGGGGCATCAAGCCCGACGTGGTGACATACACCACCCTGATCGACGGCCTGTGCAAGGCCGGCAAAGTGGACGAGGCCCTGGAGCTGTTCGACGAGATGAAGGAGAGGGGCATCAAGCCCGACGTGGTCACATACACCACACTGATCGACGGACTGTGTAAAGCCGGCGACGTGGACGAAGCCCTCGAGCTGTTC…
cP15	c-Myc	891-908	GUCCUGGGAAGGGAGAUC	MGNSVVTYTTLIDGLCKAGKVDEALELFDEMKERGIKPDVVTYNTLIDGLCKAGRLDEAEELLEEMEEKGIKPDVVTYNTLIDGLCKSGKIEEALKLFKEMEEKGITPSVVTYNTLIDGLCKSGKIEEALKLFKEMEEKGITPSVVTYNTLIDGLCKAGRLDEAEELLEEMEEKGIKPDVVTYTTLIDGLCKAGKVDEALELFDEMKERGIKPDVVTYTTLIDGLCKAGKVDEALELFDEMKERGIKPDVVTYTTLIDGLCKAGKVDEALELFDEMKERGIKPDVVTYTTLIDGLCKAGDVDEALELFKEMRSKGVKPNVVTYTTLIDGLCKAGDVDEALELFKEMRSKGVKPNVVTYTTLIDGLCKAGKVDEALELFDEMKERGIKPDVVTYTTLIDG…	ATGGGAAACTCCGTGGTCACATACACCACCCTGATCGACGGCCTGTGCAAGGCCGGCAAGGTGGATGAGGCCCTGGAGCTGTTCGACGAGATGAAGGAGAGGGGCATCAAGCCCGACGTGGTCACATACAACACCCTGATCGACGGCCTGTGCAAGGCCGGCAGACTGGATGAGGCCGAGGAGCTGCTGGAGGAGATGGAGGAGAAGGGCATCAAGCCCGACGTGGTGACATACAACACCCTGATCGACGGCCTGTGCAAGAGCGGCAAGATCGAGGAGGCCCTGAAGCTGTTCAAGGAGATGGAGGAGAAGGGCATCACCCCCAGCGTGGTCACATACAACACCCTGATCGACGGCCTGTGCAAGAGCGGCAAGATCGAGGAGGCCCTGAAGCTGTTC…
cP16	c-Myc	873-890	CAGAGCUGCGCUGCGGGC	MGNSVVTYNTLIDGLCKSGKIEEALKLFKEMEEKGITPSVVTYTTLIDGLCKAGDVDEALELFKEMRSKGVKPNVVTYTTLIDGLCKAGKVDEALELFDEMKERGIKPDVVTYTTLIDGLCKAGDVDEALELFKEMRSKGVKPNVVTYTTLIDGLCKAGKVDEALELFDEMKERGIKPDVVTYNTLIDGLCKSGKIEEALKLFKEMEEKGITPSVVTYNTLIDGLCKAGRLDEAEELLEEMEEKGIKPDVVTYTTLIDGLCKAGKVDEALELFDEMKERGIKPDVVTYNTLIDGLCKSGKIEEALKLFKEMEEKGITPSVVTYTTLIDGLCKAGKVDEALELFDEMKERGIKPDVVTYNTLIDGLCKSGKIEEALKLFKEMEEKGITPSVVTYNTLIDG…	ATGGGAAACTCCGTGGTCACATACAACACCCTGATCGACGGCCTGTGCAAGAGCGGCAAGATCGAGGAGGCCCTGAAGCTGTTCAAGGAGATGGAGGAGAAGGGCATCACCCCCAGCGTGGTCACATACACCACACTGATCGACGGACTGTGTAAAGCCGGCGACGTGGACGAAGCCCTCGAGCTGTTCAAAGAGATGCGGAGCAAGGGCGTGAAGCCCAACGTGGTGACATACACCACCCTGATCGACGGCCTGTGCAAGGCCGGCAAAGTGGACGAGGCCCTGGAGCTGTTCGACGAGATGAAGGAGAGGGGCATCAAGCCCGACGTGGTCACATACACCACACTGATCGACGGACTGTGTAAAGCCGGCGACGTGGACGAAGCCCTCGAGCTGTTC…
cP17	c-Myc	855-872	GUGGAAGAGCCGGGCGAG	MGNSVVTYTTLIDGLCKAGKVDEALELFDEMKERGIKPDVVTYNTLIDGLCKAGRLDEAEELLEEMEEKGIKPDVVTYTTLIDGLCKAGKVDEALELFDEMKERGIKPDVVTYTTLIDGLCKAGKVDEALELFDEMKERGIKPDVVTYTTLIDGLCKAGDVDEALELFKEMRSKGVKPNVVTYTTLIDGLCKAGDVDEALELFKEMRSKGVKPNVVTYTTLIDGLCKAGKVDEALELFDEMKERGIKPDVVTYTTLIDGLCKAGDVDEALELFKEMRSKGVKPNVVTYTTLIDGLCKAGKVDEALELFDEMKERGIKPDVVTYNTLIDGLCKSGKIEEALKLFKEMEEKGITPSVVTYNTLIDGLCKSGKIEEALKLFKEMEEKGITPSVVTYTTLIDG…	ATGGGAAACTCCGTGGTCACATACACCACCCTGATCGACGGCCTGTGCAAGGCCGGCAAGGTGGATGAGGCCCTGGAGCTGTTCGACGAGATGAAGGAGAGGGGCATCAAGCCCGACGTGGTCACATACAACACCCTGATCGACGGCCTGTGCAAGGCCGGCAGACTGGATGAGGCCGAGGAGCTGCTGGAGGAGATGGAGGAGAAGGGCATCAAGCCCGACGTGGTGACATACACCACCCTGATCGACGGCCTGTGCAAGGCCGGCAAAGTGGACGAGGCCCTGGAGCTGTTCGACGAGATGAAGGAGAGGGGCATCAAGCCCGACGTGGTCACATACACCACCCTGATCGACGGCCTGTGCAAGGCCGGCAAGGTGGATGAGGCCCTGGAGCTGTTC…
cP18	c-Myc	837-854	AGCGGGCGGCCGGCUAGG	MGNSVVTYTTLIDGLCKAGDVDEALELFKEMRSKGVKPNVVTYTTLIDGLCKAGKVDEALELFDEMKERGIKPDVVTYNTLIDGLCKSGKIEEALKLFKEMEEKGITPSVVTYTTLIDGLCKAGKVDEALELFDEMKERGIKPDVVTYTTLIDGLCKAGKVDEALELFDEMKERGIKPDVVTYTTLIDGLCKAGKVDEALELFDEMKERGIKPDVVTYNTLIDGLCKSGKIEEALKLFKEMEEKGITPSVVTYTTLIDGLCKAGKVDEALELFDEMKERGIKPDVVTYTTLIDGLCKAGKVDEALELFDEMKERGIKPDVVTYNTLIDGLCKSGKIEEALKLFKEMEEKGITPSVVTYNTLIDGLCKSGKIEEALKLFKEMEEKGITPSVVTYTTLIDG…	ATGGGAAACTCCGTGGTCACATACACCACACTGATCGACGGACTGTGTAAAGCCGGCGACGTGGACGAAGCCCTCGAGCTGTTCAAAGAGATGCGGAGCAAGGGCGTGAAGCCCAACGTGGTCACATACACCACCCTGATCGACGGCCTGTGCAAGGCCGGCAAGGTGGATGAGGCCCTGGAGCTGTTCGACGAGATGAAGGAGAGGGGCATCAAGCCCGACGTGGTGACATACAACACCCTGATCGACGGCCTGTGCAAGAGCGGCAAGATCGAGGAGGCCCTGAAGCTGTTCAAGGAGATGGAGGAGAAGGGCATCACCCCCAGCGTGGTCACATACACCACCCTGATCGACGGCCTGTGCAAGGCCGGCAAGGTGGATGAGGCCCTGGAGCTGTTC…
cP19	c-Myc	819-836	CGAGAGGCAGAGGGAGCG	MGNSVVTYNTLIDGLCKSGKIEEALKLFKEMEEKGITPSVVTYTTLIDGLCKAGKVDEALELFDEMKERGIKPDVVTYTTLIDGLCKAGDVDEALELFKEMRSKGVKPNVVTYTTLIDGLCKAGKVDEALELFDEMKERGIKPDVVTYTTLIDGLCKAGDVDEALELFKEMRSKGVKPNVVTYTTLIDGLCKAGKVDEALELFDEMKERGIKPDVVTYTTLIDGLCKAGKVDEALELFDEMKERGIKPDVVTYNTLIDGLCKSGKIEEALKLFKEMEEKGITPSVVTYTTLIDGLCKAGDVDEALELFKEMRSKGVKPNVVTYTTLIDGLCKAGKVDEALELFDEMKERGIKPDVVTYTTLIDGLCKAGDVDEALELFKEMRSKGVKPNVVTYTTLIDG…	ATGGGAAACTCCGTGGTCACATACAACACCCTGATCGACGGCCTGTGCAAGAGCGGCAAGATCGAGGAGGCCCTGAAGCTGTTCAAGGAGATGGAGGAGAAGGGCATCACCCCCAGCGTGGTCACATACACCACCCTGATCGACGGCCTGTGCAAGGCCGGCAAGGTGGATGAGGCCCTGGAGCTGTTCGACGAGATGAAGGAGAGGGGCATCAAGCCCGACGTGGTGACATACACCACACTGATCGACGGACTGTGTAAAGCCGGCGACGTGGACGAAGCCCTCGAGCTGTTCAAAGAGATGCGGAGCAAGGGCGTGAAGCCCAACGTGGTCACATACACCACCCTGATCGACGGCCTGTGCAAGGCCGGCAAGGTGGATGAGGCCCTGGAGCTGTTC…
cP20	c-Myc	801-818	UCGCUGUAGUAAUUCCAG	MGNSVVTYNTLIDGLCKAGRLDEAEELLEEMEEKGIKPDVVTYNTLIDGLCKSGKIEEALKLFKEMEEKGITPSVVTYTTLIDGLCKAGKVDEALELFDEMKERGIKPDVVTYNTLIDGLCKSGKIEEALKLFKEMEEKGITPSVVTYNTLIDGLCKAGRLDEAEELLEEMEEKGIKPDVVTYTTLIDGLCKAGKVDEALELFDEMKERGIKPDVVTYNTLIDGLCKAGRLDEAEELLEEMEEKGIKPDVVTYTTLIDGLCKAGDVDEALELFKEMRSKGVKPNVVTYTTLIDGLCKAGKVDEALELFDEMKERGIKPDVVTYNTLIDGLCKAGRLDEAEELLEEMEEKGIKPDVVTYTTLIDGLCKAGDVDEALELFKEMRSKGVKPNVVTYTTLIDG…	ATGGGAAACTCCGTGGTCACATACAACACCCTGATCGACGGCCTGTGCAAGGCCGGCAGACTGGATGAGGCCGAGGAGCTGCTGGAGGAGATGGAGGAGAAGGGCATCAAGCCCGACGTGGTCACATACAACACCCTGATCGACGGCCTGTGCAAGAGCGGCAAGATCGAGGAGGCCCTGAAGCTGTTCAAGGAGATGGAGGAGAAGGGCATCACCCCCAGCGTGGTGACATACACCACCCTGATCGACGGCCTGTGCAAGGCCGGCAAAGTGGACGAGGCCCTGGAGCTGTTCGACGAGATGAAGGAGAGGGGCATCAAGCCCGACGTGGTCACATACAACACCCTGATCGACGGCCTGTGCAAGAGCGGCAAGATCGAGGAGGCCCTGAAGCTGTTC…
cP21	c-Myc	783-800	UUCGGGGCUUUAUCUAAC	MGNSVVTYNTLIDGLCKAGRLDEAEELLEEMEEKGIKPDVVTYNTLIDGLCKAGRLDEAEELLEEMEEKGIKPDVVTYNTLIDGLCKSGKIEEALKLFKEMEEKGITPSVVTYTTLIDGLCKAGKVDEALELFDEMKERGIKPDVVTYTTLIDGLCKAGKVDEALELFDEMKERGIKPDVVTYTTLIDGLCKAGKVDEALELFDEMKERGIKPDVVTYTTLIDGLCKAGKVDEALELFDEMKERGIKPDVVTYNTLIDGLCKSGKIEEALKLFKEMEEKGITPSVVTYNTLIDGLCKAGRLDEAEELLEEMEEKGIKPDVVTYNTLIDGLCKAGRLDEAEELLEEMEEKGIKPDVVTYNTLIDGLCKAGRLDEAEELLEEMEEKGIKPDVVTYTTLIDG…	ATGGGAAACTCCGTGGTCACATACAACACCCTGATCGACGGCCTGTGCAAGGCCGGCAGACTGGATGAGGCCGAGGAGCTGCTGGAGGAGATGGAGGAGAAGGGCATCAAGCCCGACGTGGTCACATACAACACCCTGATCGACGGCCTGTGCAAGGCCGGCAGACTGGATGAGGCCGAGGAGCTGCTGGAGGAGATGGAGGAGAAGGGCATCAAGCCCGACGTGGTGACATACAACACCCTGATCGACGGCCTGTGCAAGAGCGGCAAGATCGAGGAGGCCCTGAAGCTGTTCAAGGAGATGGAGGAGAAGGGCATCACCCCCAGCGTGGTCACATACACCACCCTGATCGACGGCCTGTGCAAGGCCGGCAAGGTGGATGAGGCCCTGGAGCTGTTC…
cP22	c-Myc	765-782	UGAGUAUAAAAGCCGGUU	MGNSVVTYNTLIDGLCKAGRLDEAEELLEEMEEKGIKPDVVTYTTLIDGLCKAGKVDEALELFDEMKERGIKPDVVTYTTLIDGLCKAGDVDEALELFKEMRSKGVKPNVVTYTTLIDGLCKAGKVDEALELFDEMKERGIKPDVVTYNTLIDGLCKAGRLDEAEELLEEMEEKGIKPDVVTYTTLIDGLCKAGDVDEALELFKEMRSKGVKPNVVTYNTLIDGLCKAGRLDEAEELLEEMEEKGIKPDVVTYTTLIDGLCKAGDVDEALELFKEMRSKGVKPNVVTYTTLIDGLCKAGDVDEALELFKEMRSKGVKPNVVTYTTLIDGLCKAGDVDEALELFKEMRSKGVKPNVVTYTTLIDGLCKAGDVDEALELFKEMRSKGVKPNVVTYTTLIDG…	ATGGGAAACTCCGTGGTCACATACAACACCCTGATCGACGGCCTGTGCAAGGCCGGCAGACTGGATGAGGCCGAGGAGCTGCTGGAGGAGATGGAGGAGAAGGGCATCAAGCCCGACGTGGTCACATACACCACCCTGATCGACGGCCTGTGCAAGGCCGGCAAGGTGGATGAGGCCCTGGAGCTGTTCGACGAGATGAAGGAGAGGGGCATCAAGCCCGACGTGGTGACATACACCACACTGATCGACGGACTGTGTAAAGCCGGCGACGTGGACGAAGCCCTCGAGCTGTTCAAAGAGATGCGGAGCAAGGGCGTGAAGCCCAACGTGGTCACATACACCACCCTGATCGACGGCCTGTGCAAGGCCGGCAAGGTGGATGAGGCCCTGGAGCTGTTC…
cP23	c-Myc	747-764	CGGAGGGAGGGAUCGCGC	MGNSVVTYNTLIDGLCKSGKIEEALKLFKEMEEKGITPSVVTYTTLIDGLCKAGKVDEALELFDEMKERGIKPDVVTYTTLIDGLCKAGKVDEALELFDEMKERGIKPDVVTYTTLIDGLCKAGDVDEALELFKEMRSKGVKPNVVTYTTLIDGLCKAGKVDEALELFDEMKERGIKPDVVTYTTLIDGLCKAGKVDEALELFDEMKERGIKPDVVTYTTLIDGLCKAGKVDEALELFDEMKERGIKPDVVTYTTLIDGLCKAGDVDEALELFKEMRSKGVKPNVVTYTTLIDGLCKAGKVDEALELFDEMKERGIKPDVVTYTTLIDGLCKAGKVDEALELFDEMKERGIKPDVVTYTTLIDGLCKAGKVDEALELFDEMKERGIKPDVVTYTTLIDG…	ATGGGAAACTCCGTGGTCACATACAACACCCTGATCGACGGCCTGTGCAAGAGCGGCAAGATCGAGGAGGCCCTGAAGCTGTTCAAGGAGATGGAGGAGAAGGGCATCACCCCCAGCGTGGTCACATACACCACCCTGATCGACGGCCTGTGCAAGGCCGGCAAGGTGGATGAGGCCCTGGAGCTGTTCGACGAGATGAAGGAGAGGGGCATCAAGCCCGACGTGGTGACATACACCACCCTGATCGACGGCCTGTGCAAGGCCGGCAAAGTGGACGAGGCCCTGGAGCTGTTCGACGAGATGAAGGAGAGGGGCATCAAGCCCGACGTGGTCACATACACCACACTGATCGACGGACTGTGTAAAGCCGGCGACGTGGACGAAGCCCTCGAGCTGTTC…
cP24	c-Myc	729-746	GCUUGGCGGGAAAAAGAA	MGNSVVTYTTLIDGLCKAGKVDEALELFDEMKERGIKPDVVTYNTLIDGLCKSGKIEEALKLFKEMEEKGITPSVVTYNTLIDGLCKAGRLDEAEELLEEMEEKGIKPDVVTYNTLIDGLCKAGRLDEAEELLEEMEEKGIKPDVVTYTTLIDGLCKAGKVDEALELFDEMKERGIKPDVVTYTTLIDGLCKAGKVDEALELFDEMKERGIKPDVVTYNTLIDGLCKSGKIEEALKLFKEMEEKGITPSVVTYTTLIDGLCKAGKVDEALELFDEMKERGIKPDVVTYTTLIDGLCKAGKVDEALELFDEMKERGIKPDVVTYTTLIDGLCKAGKVDEALELFDEMKERGIKPDVVTYTTLIDGLCKAGDVDEALELFKEMRSKGVKPNVVTYTTLIDG…	ATGGGAAACTCCGTGGTCACATACACCACCCTGATCGACGGCCTGTGCAAGGCCGGCAAGGTGGATGAGGCCCTGGAGCTGTTCGACGAGATGAAGGAGAGGGGCATCAAGCCCGACGTGGTCACATACAACACCCTGATCGACGGCCTGTGCAAGAGCGGCAAGATCGAGGAGGCCCTGAAGCTGTTCAAGGAGATGGAGGAGAAGGGCATCACCCCCAGCGTGGTGACATACAACACCCTGATCGACGGCCTGTGCAAGGCCGGCAGACTGGATGAGGCCGAGGAGCTGCTGGAGGAGATGGAGGAGAAGGGCATCAAGCCCGACGTGGTCACATACAACACCCTGATCGACGGCCTGTGCAAGGCCGGCAGACTGGATGAGGCCGAGGAGCTGCTG…
cP25	c-Myc	711-728	GGGCAGGGCUUCUCAGAG	MGNSVVTYTTLIDGLCKAGKVDEALELFDEMKERGIKPDVVTYTTLIDGLCKAGKVDEALELFDEMKERGIKPDVVTYTTLIDGLCKAGKVDEALELFDEMKERGIKPDVVTYNTLIDGLCKSGKIEEALKLFKEMEEKGITPSVVTYTTLIDGLCKAGDVDEALELFKEMRSKGVKPNVVTYTTLIDGLCKAGKVDEALELFDEMKERGIKPDVVTYTTLIDGLCKAGKVDEALELFDEMKERGIKPDVVTYTTLIDGLCKAGKVDEALELFDEMKERGIKPDVVTYNTLIDGLCKSGKIEEALKLFKEMEEKGITPSVVTYNTLIDGLCKAGRLDEAEELLEEMEEKGIKPDVVTYNTLIDGLCKAGRLDEAEELLEEMEEKGIKPDVVTYNTLIDG…	ATGGGAAACTCCGTGGTCACATACACCACCCTGATCGACGGCCTGTGCAAGGCCGGCAAGGTGGATGAGGCCCTGGAGCTGTTCGACGAGATGAAGGAGAGGGGCATCAAGCCCGACGTGGTCACATACACCACCCTGATCGACGGCCTGTGCAAGGCCGGCAAGGTGGATGAGGCCCTGGAGCTGTTCGACGAGATGAAGGAGAGGGGCATCAAGCCCGACGTGGTGACATACACCACCCTGATCGACGGCCTGTGCAAGGCCGGCAAAGTGGACGAGGCCCTGGAGCTGTTCGACGAGATGAAGGAGAGGGGCATCAAGCCCGACGTGGTCACATACAACACCCTGATCGACGGCCTGTGCAAGAGCGGCAAGATCGAGGAGGCCCTGAAGCTGTTC…
cP26	c-Myc	693-710	CCCCUCCUGCCUCGAGAA	MGNSVVTYNTLIDGLCKSGKIEEALKLFKEMEEKGITPSVVTYNTLIDGLCKSGKIEEALKLFKEMEEKGITPSVVTYNTLIDGLCKSGKIEEALKLFKEMEEKGITPSVVTYNTLIDGLCKSGKIEEALKLFKEMEEKGITPSVVTYNTLIDGLCKAGRLDEAEELLEEMEEKGIKPDVVTYNTLIDGLCKSGKIEEALKLFKEMEEKGITPSVVTYNTLIDGLCKSGKIEEALKLFKEMEEKGITPSVVTYNTLIDGLCKAGRLDEAEELLEEMEEKGIKPDVVTYTTLIDGLCKAGKVDEALELFDEMKERGIKPDVVTYNTLIDGLCKSGKIEEALKLFKEMEEKGITPSVVTYNTLIDGLCKSGKIEEALKLFKEMEEKGITPSVVTYNTLIDG…	ATGGGAAACTCCGTGGTCACATACAACACCCTGATCGACGGCCTGTGCAAGAGCGGCAAGATCGAGGAGGCCCTGAAGCTGTTCAAGGAGATGGAGGAGAAGGGCATCACCCCCAGCGTGGTCACATACAACACCCTGATCGACGGCCTGTGCAAGAGCGGCAAGATCGAGGAGGCCCTGAAGCTGTTCAAGGAGATGGAGGAGAAGGGCATCACCCCCAGCGTGGTGACATACAACACCCTGATCGACGGCCTGTGCAAGAGCGGCAAGATCGAGGAGGCCCTGAAGCTGTTCAAGGAGATGGAGGAGAAGGGCATCACCCCCAGCGTGGTCACATACAACACCCTGATCGACGGCCTGTGCAAGAGCGGCAAGATCGAGGAGGCCCTGAAGCTGTTC…
cP27	c-Myc	675-692	CCCCGGCCGUCCCUGGCU	MGNSVVTYNTLIDGLCKSGKIEEALKLFKEMEEKGITPSVVTYNTLIDGLCKSGKIEEALKLFKEMEEKGITPSVVTYNTLIDGLCKSGKIEEALKLFKEMEEKGITPSVVTYNTLIDGLCKSGKIEEALKLFKEMEEKGITPSVVTYTTLIDGLCKAGKVDEALELFDEMKERGIKPDVVTYTTLIDGLCKAGKVDEALELFDEMKERGIKPDVVTYNTLIDGLCKSGKIEEALKLFKEMEEKGITPSVVTYNTLIDGLCKSGKIEEALKLFKEMEEKGITPSVVTYTTLIDGLCKAGKVDEALELFDEMKERGIKPDVVTYNTLIDGLCKAGRLDEAEELLEEMEEKGIKPDVVTYNTLIDGLCKSGKIEEALKLFKEMEEKGITPSVVTYNTLIDG…	ATGGGAAACTCCGTGGTCACATACAACACCCTGATCGACGGCCTGTGCAAGAGCGGCAAGATCGAGGAGGCCCTGAAGCTGTTCAAGGAGATGGAGGAGAAGGGCATCACCCCCAGCGTGGTCACATACAACACCCTGATCGACGGCCTGTGCAAGAGCGGCAAGATCGAGGAGGCCCTGAAGCTGTTCAAGGAGATGGAGGAGAAGGGCATCACCCCCAGCGTGGTGACATACAACACCCTGATCGACGGCCTGTGCAAGAGCGGCAAGATCGAGGAGGCCCTGAAGCTGTTCAAGGAGATGGAGGAGAAGGGCATCACCCCCAGCGTGGTCACATACAACACCCTGATCGACGGCCTGTGCAAGAGCGGCAAGATCGAGGAGGCCCTGAAGCTGTTC…
cP28	c-Myc	657-674	GCGGCCGCCACCGCCGGG	MGNSVVTYTTLIDGLCKAGKVDEALELFDEMKERGIKPDVVTYNTLIDGLCKSGKIEEALKLFKEMEEKGITPSVVTYTTLIDGLCKAGKVDEALELFDEMKERGIKPDVVTYTTLIDGLCKAGKVDEALELFDEMKERGIKPDVVTYNTLIDGLCKSGKIEEALKLFKEMEEKGITPSVVTYNTLIDGLCKSGKIEEALKLFKEMEEKGITPSVVTYTTLIDGLCKAGKVDEALELFDEMKERGIKPDVVTYNTLIDGLCKSGKIEEALKLFKEMEEKGITPSVVTYNTLIDGLCKSGKIEEALKLFKEMEEKGITPSVVTYTTLIDGLCKAGDVDEALELFKEMRSKGVKPNVVTYNTLIDGLCKSGKIEEALKLFKEMEEKGITPSVVTYNTLIDG…	ATGGGAAACTCCGTGGTCACATACACCACCCTGATCGACGGCCTGTGCAAGGCCGGCAAGGTGGATGAGGCCCTGGAGCTGTTCGACGAGATGAAGGAGAGGGGCATCAAGCCCGACGTGGTCACATACAACACCCTGATCGACGGCCTGTGCAAGAGCGGCAAGATCGAGGAGGCCCTGAAGCTGTTCAAGGAGATGGAGGAGAAGGGCATCACCCCCAGCGTGGTGACATACACCACCCTGATCGACGGCCTGTGCAAGGCCGGCAAAGTGGACGAGGCCCTGGAGCTGTTCGACGAGATGAAGGAGAGGGGCATCAAGCCCGACGTGGTCACATACACCACCCTGATCGACGGCCTGTGCAAGGCCGGCAAGGTGGATGAGGCCCTGGAGCTGTTC…
cP29	c-Myc	639-656	CCCCGAGCUGUGCUGCUC	MGNSVVTYNTLIDGLCKSGKIEEALKLFKEMEEKGITPSVVTYNTLIDGLCKSGKIEEALKLFKEMEEKGITPSVVTYNTLIDGLCKSGKIEEALKLFKEMEEKGITPSVVTYNTLIDGLCKSGKIEEALKLFKEMEEKGITPSVVTYTTLIDGLCKAGKVDEALELFDEMKERGIKPDVVTYTTLIDGLCKAGDVDEALELFKEMRSKGVKPNVVTYTTLIDGLCKAGKVDEALELFDEMKERGIKPDVVTYNTLIDGLCKSGKIEEALKLFKEMEEKGITPSVVTYNTLIDGLCKAGRLDEAEELLEEMEEKGIKPDVVTYTTLIDGLCKAGKVDEALELFDEMKERGIKPDVVTYNTLIDGLCKAGRLDEAEELLEEMEEKGIKPDVVTYTTLIDG…	ATGGGAAACTCCGTGGTCACATACAACACCCTGATCGACGGCCTGTGCAAGAGCGGCAAGATCGAGGAGGCCCTGAAGCTGTTCAAGGAGATGGAGGAGAAGGGCATCACCCCCAGCGTGGTCACATACAACACCCTGATCGACGGCCTGTGCAAGAGCGGCAAGATCGAGGAGGCCCTGAAGCTGTTCAAGGAGATGGAGGAGAAGGGCATCACCCCCAGCGTGGTGACATACAACACCCTGATCGACGGCCTGTGCAAGAGCGGCAAGATCGAGGAGGCCCTGAAGCTGTTCAAGGAGATGGAGGAGAAGGGCATCACCCCCAGCGTGGTCACATACAACACCCTGATCGACGGCCTGTGCAAGAGCGGCAAGATCGAGGAGGCCCTGAAGCTGTTC…
cP30	c-Myc	621-638	GUCUGGACGGCUGAGGAC	MGNSVVTYTTLIDGLCKAGKVDEALELFDEMKERGIKPDVVTYNTLIDGLCKAGRLDEAEELLEEMEEKGIKPDVVTYNTLIDGLCKSGKIEEALKLFKEMEEKGITPSVVTYNTLIDGLCKAGRLDEAEELLEEMEEKGIKPDVVTYTTLIDGLCKAGKVDEALELFDEMKERGIKPDVVTYTTLIDGLCKAGKVDEALELFDEMKERGIKPDVVTYTTLIDGLCKAGDVDEALELFKEMRSKGVKPNVVTYNTLIDGLCKSGKIEEALKLFKEMEEKGITPSVVTYTTLIDGLCKAGKVDEALELFDEMKERGIKPDVVTYTTLIDGLCKAGKVDEALELFDEMKERGIKPDVVTYNTLIDGLCKSGKIEEALKLFKEMEEKGITPSVVTYNTLIDG…	ATGGGAAACTCCGTGGTCACATACACCACCCTGATCGACGGCCTGTGCAAGGCCGGCAAGGTGGATGAGGCCCTGGAGCTGTTCGACGAGATGAAGGAGAGGGGCATCAAGCCCGACGTGGTCACATACAACACCCTGATCGACGGCCTGTGCAAGGCCGGCAGACTGGATGAGGCCGAGGAGCTGCTGGAGGAGATGGAGGAGAAGGGCATCAAGCCCGACGTGGTGACATACAACACCCTGATCGACGGCCTGTGCAAGAGCGGCAAGATCGAGGAGGCCCTGAAGCTGTTCAAGGAGATGGAGGAGAAGGGCATCACCCCCAGCGTGGTCACATACAACACCCTGATCGACGGCCTGTGCAAGGCCGGCAGACTGGATGAGGCCGAGGAGCTGCTG…
cP31	c-Myc	603-620	GCCCUUUAUAAUGCGAGG	MGNSVVTYTTLIDGLCKAGKVDEALELFDEMKERGIKPDVVTYNTLIDGLCKSGKIEEALKLFKEMEEKGITPSVVTYNTLIDGLCKSGKIEEALKLFKEMEEKGITPSVVTYNTLIDGLCKSGKIEEALKLFKEMEEKGITPSVVTYNTLIDGLCKAGRLDEAEELLEEMEEKGIKPDVVTYNTLIDGLCKAGRLDEAEELLEEMEEKGIKPDVVTYNTLIDGLCKAGRLDEAEELLEEMEEKGIKPDVVTYTTLIDGLCKAGDVDEALELFKEMRSKGVKPNVVTYNTLIDGLCKAGRLDEAEELLEEMEEKGIKPDVVTYTTLIDGLCKAGDVDEALELFKEMRSKGVKPNVVTYTTLIDGLCKAGDVDEALELFKEMRSKGVKPNVVTYNTLIDG…	ATGGGAAACTCCGTGGTCACATACACCACCCTGATCGACGGCCTGTGCAAGGCCGGCAAGGTGGATGAGGCCCTGGAGCTGTTCGACGAGATGAAGGAGAGGGGCATCAAGCCCGACGTGGTCACATACAACACCCTGATCGACGGCCTGTGCAAGAGCGGCAAGATCGAGGAGGCCCTGAAGCTGTTCAAGGAGATGGAGGAGAAGGGCATCACCCCCAGCGTGGTGACATACAACACCCTGATCGACGGCCTGTGCAAGAGCGGCAAGATCGAGGAGGCCCTGAAGCTGTTCAAGGAGATGGAGGAGAAGGGCATCACCCCCAGCGTGGTCACATACAACACCCTGATCGACGGCCTGTGCAAGAGCGGCAAGATCGAGGAGGCCCTGAAGCTGTTC…
cP32	c-Myc	585-602	GCUAAUCUCCGCCCACCG	MGNSVVTYTTLIDGLCKAGKVDEALELFDEMKERGIKPDVVTYNTLIDGLCKSGKIEEALKLFKEMEEKGITPSVVTYNTLIDGLCKAGRLDEAEELLEEMEEKGIKPDVVTYTTLIDGLCKAGDVDEALELFKEMRSKGVKPNVVTYTTLIDGLCKAGDVDEALELFKEMRSKGVKPNVVTYNTLIDGLCKAGRLDEAEELLEEMEEKGIKPDVVTYNTLIDGLCKSGKIEEALKLFKEMEEKGITPSVVTYNTLIDGLCKAGRLDEAEELLEEMEEKGIKPDVVTYNTLIDGLCKSGKIEEALKLFKEMEEKGITPSVVTYNTLIDGLCKSGKIEEALKLFKEMEEKGITPSVVTYTTLIDGLCKAGKVDEALELFDEMKERGIKPDVVTYNTLIDG…	ATGGGAAACTCCGTGGTCACATACACCACCCTGATCGACGGCCTGTGCAAGGCCGGCAAGGTGGATGAGGCCCTGGAGCTGTTCGACGAGATGAAGGAGAGGGGCATCAAGCCCGACGTGGTCACATACAACACCCTGATCGACGGCCTGTGCAAGAGCGGCAAGATCGAGGAGGCCCTGAAGCTGTTCAAGGAGATGGAGGAGAAGGGCATCACCCCCAGCGTGGTGACATACAACACCCTGATCGACGGCCTGTGCAAGGCCGGCAGACTGGATGAGGCCGAGGAGCTGCTGGAGGAGATGGAGGAGAAGGGCATCAAGCCCGACGTGGTCACATACACCACACTGATCGACGGACTGTGTAAAGCCGGCGACGTGGACGAAGCCCTCGAGCTGTTC…
cP33	c-Myc	567-584	GAAAAAAGAUCCUCUCUC	MGNSVVTYTTLIDGLCKAGKVDEALELFDEMKERGIKPDVVTYTTLIDGLCKAGDVDEALELFKEMRSKGVKPNVVTYTTLIDGLCKAGDVDEALELFKEMRSKGVKPNVVTYTTLIDGLCKAGDVDEALELFKEMRSKGVKPNVVTYTTLIDGLCKAGDVDEALELFKEMRSKGVKPNVVTYTTLIDGLCKAGDVDEALELFKEMRSKGVKPNVVTYTTLIDGLCKAGDVDEALELFKEMRSKGVKPNVVTYTTLIDGLCKAGKVDEALELFDEMKERGIKPDVVTYTTLIDGLCKAGDVDEALELFKEMRSKGVKPNVVTYNTLIDGLCKAGRLDEAEELLEEMEEKGIKPDVVTYNTLIDGLCKSGKIEEALKLFKEMEEKGITPSVVTYNTLIDG…	ATGGGAAACTCCGTGGTCACATACACCACCCTGATCGACGGCCTGTGCAAGGCCGGCAAGGTGGATGAGGCCCTGGAGCTGTTCGACGAGATGAAGGAGAGGGGCATCAAGCCCGACGTGGTCACATACACCACACTGATCGACGGACTGTGTAAAGCCGGCGACGTGGACGAAGCCCTCGAGCTGTTCAAAGAGATGCGGAGCAAGGGCGTGAAGCCCAACGTGGTGACATACACCACACTGATCGACGGACTGTGTAAAGCCGGCGACGTGGACGAAGCCCTCGAGCTGTTCAAAGAGATGCGGAGCAAGGGCGTGAAGCCCAACGTGGTCACATACACCACACTGATCGACGGACTGTGTAAAGCCGGCGACGTGGACGAAGCCCTCGAGCTGTTC…
cP34	c-Myc	549-566	AGAGGGCGUGGGGGAAAA	MGNSVVTYTTLIDGLCKAGDVDEALELFKEMRSKGVKPNVVTYTTLIDGLCKAGKVDEALELFDEMKERGIKPDVVTYTTLIDGLCKAGDVDEALELFKEMRSKGVKPNVVTYTTLIDGLCKAGKVDEALELFDEMKERGIKPDVVTYTTLIDGLCKAGKVDEALELFDEMKERGIKPDVVTYTTLIDGLCKAGKVDEALELFDEMKERGIKPDVVTYNTLIDGLCKSGKIEEALKLFKEMEEKGITPSVVTYTTLIDGLCKAGKVDEALELFDEMKERGIKPDVVTYNTLIDGLCKAGRLDEAEELLEEMEEKGIKPDVVTYTTLIDGLCKAGKVDEALELFDEMKERGIKPDVVTYTTLIDGLCKAGKVDEALELFDEMKERGIKPDVVTYTTLIDG…	ATGGGAAACTCCGTGGTCACATACACCACACTGATCGACGGACTGTGTAAAGCCGGCGACGTGGACGAAGCCCTCGAGCTGTTCAAAGAGATGCGGAGCAAGGGCGTGAAGCCCAACGTGGTCACATACACCACCCTGATCGACGGCCTGTGCAAGGCCGGCAAGGTGGATGAGGCCCTGGAGCTGTTCGACGAGATGAAGGAGAGGGGCATCAAGCCCGACGTGGTGACATACACCACACTGATCGACGGACTGTGTAAAGCCGGCGACGTGGACGAAGCCCTCGAGCTGTTCAAAGAGATGCGGAGCAAGGGCGTGAAGCCCAACGTGGTCACATACACCACCCTGATCGACGGCCTGTGCAAGGCCGGCAAGGTGGATGAGGCCCTGGAGCTGTTC…
cP35	c-Myc	531-548	CUCCCGGGUUCCCAAAGC	MGNSVVTYNTLIDGLCKSGKIEEALKLFKEMEEKGITPSVVTYNTLIDGLCKAGRLDEAEELLEEMEEKGIKPDVVTYNTLIDGLCKSGKIEEALKLFKEMEEKGITPSVVTYNTLIDGLCKSGKIEEALKLFKEMEEKGITPSVVTYNTLIDGLCKSGKIEEALKLFKEMEEKGITPSVVTYTTLIDGLCKAGKVDEALELFDEMKERGIKPDVVTYTTLIDGLCKAGKVDEALELFDEMKERGIKPDVVTYTTLIDGLCKAGKVDEALELFDEMKERGIKPDVVTYNTLIDGLCKAGRLDEAEELLEEMEEKGIKPDVVTYNTLIDGLCKAGRLDEAEELLEEMEEKGIKPDVVTYNTLIDGLCKSGKIEEALKLFKEMEEKGITPSVVTYNTLIDG…	ATGGGAAACTCCGTGGTCACATACAACACCCTGATCGACGGCCTGTGCAAGAGCGGCAAGATCGAGGAGGCCCTGAAGCTGTTCAAGGAGATGGAGGAGAAGGGCATCACCCCCAGCGTGGTCACATACAACACCCTGATCGACGGCCTGTGCAAGGCCGGCAGACTGGATGAGGCCGAGGAGCTGCTGGAGGAGATGGAGGAGAAGGGCATCAAGCCCGACGTGGTGACATACAACACCCTGATCGACGGCCTGTGCAAGAGCGGCAAGATCGAGGAGGCCCTGAAGCTGTTCAAGGAGATGGAGGAGAAGGGCATCACCCCCAGCGTGGTCACATACAACACCCTGATCGACGGCCTGTGCAAGAGCGGCAAGATCGAGGAGGCCCTGAAGCTGTTC…
cP36	c-Myc	513-530	CCCUCCCCAUAAGCGCCC	MGNSVVTYNTLIDGLCKSGKIEEALKLFKEMEEKGITPSVVTYNTLIDGLCKSGKIEEALKLFKEMEEKGITPSVVTYNTLIDGLCKSGKIEEALKLFKEMEEKGITPSVVTYNTLIDGLCKAGRLDEAEELLEEMEEKGIKPDVVTYNTLIDGLCKSGKIEEALKLFKEMEEKGITPSVVTYNTLIDGLCKSGKIEEALKLFKEMEEKGITPSVVTYNTLIDGLCKSGKIEEALKLFKEMEEKGITPSVVTYNTLIDGLCKSGKIEEALKLFKEMEEKGITPSVVTYTTLIDGLCKAGDVDEALELFKEMRSKGVKPNVVTYNTLIDGLCKAGRLDEAEELLEEMEEKGIKPDVVTYTTLIDGLCKAGDVDEALELFKEMRSKGVKPNVVTYTTLIDG…	ATGGGAAACTCCGTGGTCACATACAACACCCTGATCGACGGCCTGTGCAAGAGCGGCAAGATCGAGGAGGCCCTGAAGCTGTTCAAGGAGATGGAGGAGAAGGGCATCACCCCCAGCGTGGTCACATACAACACCCTGATCGACGGCCTGTGCAAGAGCGGCAAGATCGAGGAGGCCCTGAAGCTGTTCAAGGAGATGGAGGAGAAGGGCATCACCCCCAGCGTGGTGACATACAACACCCTGATCGACGGCCTGTGCAAGAGCGGCAAGATCGAGGAGGCCCTGAAGCTGTTCAAGGAGATGGAGGAGAAGGGCATCACCCCCAGCGTGGTCACATACAACACCCTGATCGACGGCCTGTGCAAGGCCGGCAGACTGGATGAGGCCGAGGAGCTGCTG…
cP37	c-Myc	495-512	CCUUCCCCACCCUCCCCA	MGNSVVTYNTLIDGLCKSGKIEEALKLFKEMEEKGITPSVVTYNTLIDGLCKSGKIEEALKLFKEMEEKGITPSVVTYNTLIDGLCKAGRLDEAEELLEEMEEKGIKPDVVTYNTLIDGLCKAGRLDEAEELLEEMEEKGIKPDVVTYNTLIDGLCKSGKIEEALKLFKEMEEKGITPSVVTYNTLIDGLCKSGKIEEALKLFKEMEEKGITPSVVTYNTLIDGLCKSGKIEEALKLFKEMEEKGITPSVVTYNTLIDGLCKSGKIEEALKLFKEMEEKGITPSVVTYTTLIDGLCKAGDVDEALELFKEMRSKGVKPNVVTYNTLIDGLCKSGKIEEALKLFKEMEEKGITPSVVTYNTLIDGLCKSGKIEEALKLFKEMEEKGITPSVVTYNTLIDG…	ATGGGAAACTCCGTGGTCACATACAACACCCTGATCGACGGCCTGTGCAAGAGCGGCAAGATCGAGGAGGCCCTGAAGCTGTTCAAGGAGATGGAGGAGAAGGGCATCACCCCCAGCGTGGTCACATACAACACCCTGATCGACGGCCTGTGCAAGAGCGGCAAGATCGAGGAGGCCCTGAAGCTGTTCAAGGAGATGGAGGAGAAGGGCATCACCCCCAGCGTGGTGACATACAACACCCTGATCGACGGCCTGTGCAAGGCCGGCAGACTGGATGAGGCCGAGGAGCTGCTGGAGGAGATGGAGGAGAAGGGCATCAAGCCCGACGTGGTCACATACAACACCCTGATCGACGGCCTGTGCAAGGCCGGCAGACTGGATGAGGCCGAGGAGCTGCTG…
cP38	c-Myc	477-494	GGCUGAGUCUCCUCCCCA	MGNSVVTYTTLIDGLCKAGKVDEALELFDEMKERGIKPDVVTYTTLIDGLCKAGKVDEALELFDEMKERGIKPDVVTYNTLIDGLCKSGKIEEALKLFKEMEEKGITPSVVTYNTLIDGLCKAGRLDEAEELLEEMEEKGIKPDVVTYTTLIDGLCKAGKVDEALELFDEMKERGIKPDVVTYTTLIDGLCKAGDVDEALELFKEMRSKGVKPNVVTYTTLIDGLCKAGKVDEALELFDEMKERGIKPDVVTYNTLIDGLCKAGRLDEAEELLEEMEEKGIKPDVVTYNTLIDGLCKSGKIEEALKLFKEMEEKGITPSVVTYNTLIDGLCKAGRLDEAEELLEEMEEKGIKPDVVTYNTLIDGLCKSGKIEEALKLFKEMEEKGITPSVVTYNTLIDG…	ATGGGAAACTCCGTGGTCACATACACCACCCTGATCGACGGCCTGTGCAAGGCCGGCAAGGTGGATGAGGCCCTGGAGCTGTTCGACGAGATGAAGGAGAGGGGCATCAAGCCCGACGTGGTCACATACACCACCCTGATCGACGGCCTGTGCAAGGCCGGCAAGGTGGATGAGGCCCTGGAGCTGTTCGACGAGATGAAGGAGAGGGGCATCAAGCCCGACGTGGTGACATACAACACCCTGATCGACGGCCTGTGCAAGAGCGGCAAGATCGAGGAGGCCCTGAAGCTGTTCAAGGAGATGGAGGAGAAGGGCATCACCCCCAGCGTGGTCACATACAACACCCTGATCGACGGCCTGTGCAAGGCCGGCAGACTGGATGAGGCCGAGGAGCTGCTG…
cP39	c-Myc	459-476	UAGAGUGCUCGGCUGCCC	MGNSVVTYNTLIDGLCKAGRLDEAEELLEEMEEKGIKPDVVTYTTLIDGLCKAGDVDEALELFKEMRSKGVKPNVVTYTTLIDGLCKAGKVDEALELFDEMKERGIKPDVVTYTTLIDGLCKAGDVDEALELFKEMRSKGVKPNVVTYTTLIDGLCKAGKVDEALELFDEMKERGIKPDVVTYNTLIDGLCKAGRLDEAEELLEEMEEKGIKPDVVTYTTLIDGLCKAGKVDEALELFDEMKERGIKPDVVTYNTLIDGLCKSGKIEEALKLFKEMEEKGITPSVVTYNTLIDGLCKAGRLDEAEELLEEMEEKGIKPDVVTYNTLIDGLCKSGKIEEALKLFKEMEEKGITPSVVTYTTLIDGLCKAGKVDEALELFDEMKERGIKPDVVTYTTLIDG…	ATGGGAAACTCCGTGGTCACATACAACACCCTGATCGACGGCCTGTGCAAGGCCGGCAGACTGGATGAGGCCGAGGAGCTGCTGGAGGAGATGGAGGAGAAGGGCATCAAGCCCGACGTGGTCACATACACCACACTGATCGACGGACTGTGTAAAGCCGGCGACGTGGACGAAGCCCTCGAGCTGTTCAAAGAGATGCGGAGCAAGGGCGTGAAGCCCAACGTGGTGACATACACCACCCTGATCGACGGCCTGTGCAAGGCCGGCAAAGTGGACGAGGCCCTGGAGCTGTTCGACGAGATGAAGGAGAGGGGCATCAAGCCCGACGTGGTCACATACACCACACTGATCGACGGACTGTGTAAAGCCGGCGACGTGGACGAAGCCCTCGAGCTGTTC…
cP40	c-Myc	441-458	CUGUUUACAUCCUAGAGC	MGNSVVTYNTLIDGLCKSGKIEEALKLFKEMEEKGITPSVVTYNTLIDGLCKAGRLDEAEELLEEMEEKGIKPDVVTYTTLIDGLCKAGKVDEALELFDEMKERGIKPDVVTYNTLIDGLCKAGRLDEAEELLEEMEEKGIKPDVVTYNTLIDGLCKAGRLDEAEELLEEMEEKGIKPDVVTYNTLIDGLCKAGRLDEAEELLEEMEEKGIKPDVVTYTTLIDGLCKAGDVDEALELFKEMRSKGVKPNVVTYNTLIDGLCKSGKIEEALKLFKEMEEKGITPSVVTYTTLIDGLCKAGDVDEALELFKEMRSKGVKPNVVTYNTLIDGLCKAGRLDEAEELLEEMEEKGIKPDVVTYNTLIDGLCKSGKIEEALKLFKEMEEKGITPSVVTYNTLIDG…	ATGGGAAACTCCGTGGTCACATACAACACCCTGATCGACGGCCTGTGCAAGAGCGGCAAGATCGAGGAGGCCCTGAAGCTGTTCAAGGAGATGGAGGAGAAGGGCATCACCCCCAGCGTGGTCACATACAACACCCTGATCGACGGCCTGTGCAAGGCCGGCAGACTGGATGAGGCCGAGGAGCTGCTGGAGGAGATGGAGGAGAAGGGCATCAAGCCCGACGTGGTGACATACACCACCCTGATCGACGGCCTGTGCAAGGCCGGCAAAGTGGACGAGGCCCTGGAGCTGTTCGACGAGATGAAGGAGAGGGGCATCAAGCCCGACGTGGTCACATACAACACCCTGATCGACGGCCTGTGCAAGGCCGGCAGACTGGATGAGGCCGAGGAGCTGCTG…
cP41	c-Myc	423-440	UCAUGCGGCUCUCUUACU	MGNSVVTYNTLIDGLCKAGRLDEAEELLEEMEEKGIKPDVVTYNTLIDGLCKSGKIEEALKLFKEMEEKGITPSVVTYTTLIDGLCKAGDVDEALELFKEMRSKGVKPNVVTYNTLIDGLCKAGRLDEAEELLEEMEEKGIKPDVVTYTTLIDGLCKAGKVDEALELFDEMKERGIKPDVVTYNTLIDGLCKSGKIEEALKLFKEMEEKGITPSVVTYTTLIDGLCKAGKVDEALELFDEMKERGIKPDVVTYTTLIDGLCKAGKVDEALELFDEMKERGIKPDVVTYNTLIDGLCKSGKIEEALKLFKEMEEKGITPSVVTYNTLIDGLCKAGRLDEAEELLEEMEEKGIKPDVVTYNTLIDGLCKSGKIEEALKLFKEMEEKGITPSVVTYNTLIDG…	ATGGGAAACTCCGTGGTCACATACAACACCCTGATCGACGGCCTGTGCAAGGCCGGCAGACTGGATGAGGCCGAGGAGCTGCTGGAGGAGATGGAGGAGAAGGGCATCAAGCCCGACGTGGTCACATACAACACCCTGATCGACGGCCTGTGCAAGAGCGGCAAGATCGAGGAGGCCCTGAAGCTGTTCAAGGAGATGGAGGAGAAGGGCATCACCCCCAGCGTGGTGACATACACCACACTGATCGACGGACTGTGTAAAGCCGGCGACGTGGACGAAGCCCTCGAGCTGTTCAAAGAGATGCGGAGCAAGGGCGTGAAGCCCAACGTGGTCACATACAACACCCTGATCGACGGCCTGTGCAAGGCCGGCAGACTGGATGAGGCCGAGGAGCTGCTG…
cP42	c-Myc	405-422	UAGGCGCGCGUAGUUAAU	MGNSVVTYNTLIDGLCKAGRLDEAEELLEEMEEKGIKPDVVTYTTLIDGLCKAGDVDEALELFKEMRSKGVKPNVVTYTTLIDGLCKAGKVDEALELFDEMKERGIKPDVVTYTTLIDGLCKAGKVDEALELFDEMKERGIKPDVVTYNTLIDGLCKSGKIEEALKLFKEMEEKGITPSVVTYTTLIDGLCKAGKVDEALELFDEMKERGIKPDVVTYNTLIDGLCKSGKIEEALKLFKEMEEKGITPSVVTYTTLIDGLCKAGKVDEALELFDEMKERGIKPDVVTYNTLIDGLCKSGKIEEALKLFKEMEEKGITPSVVTYTTLIDGLCKAGKVDEALELFDEMKERGIKPDVVTYNTLIDGLCKAGRLDEAEELLEEMEEKGIKPDVVTYTTLIDG…	ATGGGAAACTCCGTGGTCACATACAACACCCTGATCGACGGCCTGTGCAAGGCCGGCAGACTGGATGAGGCCGAGGAGCTGCTGGAGGAGATGGAGGAGAAGGGCATCAAGCCCGACGTGGTCACATACACCACACTGATCGACGGACTGTGTAAAGCCGGCGACGTGGACGAAGCCCTCGAGCTGTTCAAAGAGATGCGGAGCAAGGGCGTGAAGCCCAACGTGGTGACATACACCACCCTGATCGACGGCCTGTGCAAGGCCGGCAAAGTGGACGAGGCCCTGGAGCTGTTCGACGAGATGAAGGAGAGGGGCATCAAGCCCGACGTGGTCACATACACCACCCTGATCGACGGCCTGTGCAAGGCCGGCAAGGTGGATGAGGCCCTGGAGCTGTTC…
cP43	c-Myc	387-404	GGGAGCAAAAGAAAAUGG	MGNSVVTYTTLIDGLCKAGKVDEALELFDEMKERGIKPDVVTYTTLIDGLCKAGKVDEALELFDEMKERGIKPDVVTYTTLIDGLCKAGKVDEALELFDEMKERGIKPDVVTYTTLIDGLCKAGDVDEALELFKEMRSKGVKPNVVTYTTLIDGLCKAGKVDEALELFDEMKERGIKPDVVTYNTLIDGLCKSGKIEEALKLFKEMEEKGITPSVVTYTTLIDGLCKAGDVDEALELFKEMRSKGVKPNVVTYTTLIDGLCKAGDVDEALELFKEMRSKGVKPNVVTYTTLIDGLCKAGDVDEALELFKEMRSKGVKPNVVTYTTLIDGLCKAGDVDEALELFKEMRSKGVKPNVVTYTTLIDGLCKAGKVDEALELFDEMKERGIKPDVVTYTTLIDG…	ATGGGAAACTCCGTGGTCACATACACCACCCTGATCGACGGCCTGTGCAAGGCCGGCAAGGTGGATGAGGCCCTGGAGCTGTTCGACGAGATGAAGGAGAGGGGCATCAAGCCCGACGTGGTCACATACACCACCCTGATCGACGGCCTGTGCAAGGCCGGCAAGGTGGATGAGGCCCTGGAGCTGTTCGACGAGATGAAGGAGAGGGGCATCAAGCCCGACGTGGTGACATACACCACCCTGATCGACGGCCTGTGCAAGGCCGGCAAAGTGGACGAGGCCCTGGAGCTGTTCGACGAGATGAAGGAGAGGGGCATCAAGCCCGACGTGGTCACATACACCACACTGATCGACGGACTGTGTAAAGCCGGCGACGTGGACGAAGCCCTCGAGCTGTTC…
cP44	c-Myc	369-386	AAGGGAGAGGGUUUGAGA	MGNSVVTYTTLIDGLCKAGDVDEALELFKEMRSKGVKPNVVTYTTLIDGLCKAGDVDEALELFKEMRSKGVKPNVVTYTTLIDGLCKAGKVDEALELFDEMKERGIKPDVVTYTTLIDGLCKAGKVDEALELFDEMKERGIKPDVVTYTTLIDGLCKAGKVDEALELFDEMKERGIKPDVVTYTTLIDGLCKAGDVDEALELFKEMRSKGVKPNVVTYTTLIDGLCKAGKVDEALELFDEMKERGIKPDVVTYTTLIDGLCKAGDVDEALELFKEMRSKGVKPNVVTYTTLIDGLCKAGKVDEALELFDEMKERGIKPDVVTYTTLIDGLCKAGKVDEALELFDEMKERGIKPDVVTYTTLIDGLCKAGKVDEALELFDEMKERGIKPDVVTYNTLIDG…	ATGGGAAACTCCGTGGTCACATACACCACACTGATCGACGGACTGTGTAAAGCCGGCGACGTGGACGAAGCCCTCGAGCTGTTCAAAGAGATGCGGAGCAAGGGCGTGAAGCCCAACGTGGTCACATACACCACACTGATCGACGGACTGTGTAAAGCCGGCGACGTGGACGAAGCCCTCGAGCTGTTCAAAGAGATGCGGAGCAAGGGCGTGAAGCCCAACGTGGTGACATACACCACCCTGATCGACGGCCTGTGCAAGGCCGGCAAAGTGGACGAGGCCCTGGAGCTGTTCGACGAGATGAAGGAGAGGGGCATCAAGCCCGACGTGGTCACATACACCACCCTGATCGACGGCCTGTGCAAGGCCGGCAAGGTGGATGAGGCCCTGGAGCTGTTC…
cP45	c-Myc	351-368	ACGGAGGAGCAGCAGAGA	MGNSVVTYTTLIDGLCKAGDVDEALELFKEMRSKGVKPNVVTYNTLIDGLCKSGKIEEALKLFKEMEEKGITPSVVTYTTLIDGLCKAGKVDEALELFDEMKERGIKPDVVTYTTLIDGLCKAGKVDEALELFDEMKERGIKPDVVTYTTLIDGLCKAGDVDEALELFKEMRSKGVKPNVVTYTTLIDGLCKAGKVDEALELFDEMKERGIKPDVVTYTTLIDGLCKAGKVDEALELFDEMKERGIKPDVVTYTTLIDGLCKAGDVDEALELFKEMRSKGVKPNVVTYTTLIDGLCKAGKVDEALELFDEMKERGIKPDVVTYNTLIDGLCKSGKIEEALKLFKEMEEKGITPSVVTYTTLIDGLCKAGDVDEALELFKEMRSKGVKPNVVTYTTLIDG…	ATGGGAAACTCCGTGGTCACATACACCACACTGATCGACGGACTGTGTAAAGCCGGCGACGTGGACGAAGCCCTCGAGCTGTTCAAAGAGATGCGGAGCAAGGGCGTGAAGCCCAACGTGGTCACATACAACACCCTGATCGACGGCCTGTGCAAGAGCGGCAAGATCGAGGAGGCCCTGAAGCTGTTCAAGGAGATGGAGGAGAAGGGCATCACCCCCAGCGTGGTGACATACACCACCCTGATCGACGGCCTGTGCAAGGCCGGCAAAGTGGACGAGGCCCTGGAGCTGTTCGACGAGATGAAGGAGAGGGGCATCAAGCCCGACGTGGTCACATACACCACCCTGATCGACGGCCTGTGCAAGGCCGGCAAGGTGGATGAGGCCCTGGAGCTGTTC…
cP46	c-Myc	333-350	UUGUCAAACAGUACUGCU	MGNSVVTYNTLIDGLCKAGRLDEAEELLEEMEEKGIKPDVVTYNTLIDGLCKAGRLDEAEELLEEMEEKGIKPDVVTYTTLIDGLCKAGKVDEALELFDEMKERGIKPDVVTYNTLIDGLCKAGRLDEAEELLEEMEEKGIKPDVVTYNTLIDGLCKSGKIEEALKLFKEMEEKGITPSVVTYTTLIDGLCKAGDVDEALELFKEMRSKGVKPNVVTYTTLIDGLCKAGDVDEALELFKEMRSKGVKPNVVTYTTLIDGLCKAGDVDEALELFKEMRSKGVKPNVVTYNTLIDGLCKSGKIEEALKLFKEMEEKGITPSVVTYTTLIDGLCKAGDVDEALELFKEMRSKGVKPNVVTYTTLIDGLCKAGKVDEALELFDEMKERGIKPDVVTYNTLIDG…	ATGGGAAACTCCGTGGTCACATACAACACCCTGATCGACGGCCTGTGCAAGGCCGGCAGACTGGATGAGGCCGAGGAGCTGCTGGAGGAGATGGAGGAGAAGGGCATCAAGCCCGACGTGGTCACATACAACACCCTGATCGACGGCCTGTGCAAGGCCGGCAGACTGGATGAGGCCGAGGAGCTGCTGGAGGAGATGGAGGAGAAGGGCATCAAGCCCGACGTGGTGACATACACCACCCTGATCGACGGCCTGTGCAAGGCCGGCAAAGTGGACGAGGCCCTGGAGCTGTTCGACGAGATGAAGGAGAGGGGCATCAAGCCCGACGTGGTCACATACAACACCCTGATCGACGGCCTGTGCAAGGCCGGCAGACTGGATGAGGCCGAGGAGCTGCTG…
cP47	c-Myc	315-332	ACAGGACAAGGAUGCGGU	MGNSVVTYTTLIDGLCKAGDVDEALELFKEMRSKGVKPNVVTYNTLIDGLCKSGKIEEALKLFKEMEEKGITPSVVTYTTLIDGLCKAGDVDEALELFKEMRSKGVKPNVVTYTTLIDGLCKAGKVDEALELFDEMKERGIKPDVVTYTTLIDGLCKAGKVDEALELFDEMKERGIKPDVVTYTTLIDGLCKAGDVDEALELFKEMRSKGVKPNVVTYNTLIDGLCKSGKIEEALKLFKEMEEKGITPSVVTYTTLIDGLCKAGDVDEALELFKEMRSKGVKPNVVTYTTLIDGLCKAGDVDEALELFKEMRSKGVKPNVVTYTTLIDGLCKAGKVDEALELFDEMKERGIKPDVVTYTTLIDGLCKAGKVDEALELFDEMKERGIKPDVVTYTTLIDG…	ATGGGAAACTCCGTGGTCACATACACCACACTGATCGACGGACTGTGTAAAGCCGGCGACGTGGACGAAGCCCTCGAGCTGTTCAAAGAGATGCGGAGCAAGGGCGTGAAGCCCAACGTGGTCACATACAACACCCTGATCGACGGCCTGTGCAAGAGCGGCAAGATCGAGGAGGCCCTGAAGCTGTTCAAGGAGATGGAGGAGAAGGGCATCACCCCCAGCGTGGTGACATACACCACACTGATCGACGGACTGTGTAAAGCCGGCGACGTGGACGAAGCCCTCGAGCTGTTCAAAGAGATGCGGAGCAAGGGCGTGAAGCCCAACGTGGTCACATACACCACCCTGATCGACGGCCTGTGCAAGGCCGGCAAGGTGGATGAGGCCCTGGAGCTGTTC…
cP48	c-Myc	297-314	CUGCGAUGAUUUAUACUC	MGNSVVTYNTLIDGLCKSGKIEEALKLFKEMEEKGITPSVVTYNTLIDGLCKAGRLDEAEELLEEMEEKGIKPDVVTYTTLIDGLCKAGKVDEALELFDEMKERGIKPDVVTYNTLIDGLCKSGKIEEALKLFKEMEEKGITPSVVTYTTLIDGLCKAGKVDEALELFDEMKERGIKPDVVTYTTLIDGLCKAGDVDEALELFKEMRSKGVKPNVVTYNTLIDGLCKAGRLDEAEELLEEMEEKGIKPDVVTYTTLIDGLCKAGKVDEALELFDEMKERGIKPDVVTYTTLIDGLCKAGDVDEALELFKEMRSKGVKPNVVTYNTLIDGLCKAGRLDEAEELLEEMEEKGIKPDVVTYNTLIDGLCKAGRLDEAEELLEEMEEKGIKPDVVTYNTLIDG…	ATGGGAAACTCCGTGGTCACATACAACACCCTGATCGACGGCCTGTGCAAGAGCGGCAAGATCGAGGAGGCCCTGAAGCTGTTCAAGGAGATGGAGGAGAAGGGCATCACCCCCAGCGTGGTCACATACAACACCCTGATCGACGGCCTGTGCAAGGCCGGCAGACTGGATGAGGCCGAGGAGCTGCTGGAGGAGATGGAGGAGAAGGGCATCAAGCCCGACGTGGTGACATACACCACCCTGATCGACGGCCTGTGCAAGGCCGGCAAAGTGGACGAGGCCCTGGAGCTGTTCGACGAGATGAAGGAGAGGGGCATCAAGCCCGACGTGGTCACATACAACACCCTGATCGACGGCCTGTGCAAGAGCGGCAAGATCGAGGAGGCCCTGAAGCTGTTC…
cP49	c-Myc	279-296	GGAGGGCAGCUGUUCCGC	MGNSVVTYTTLIDGLCKAGKVDEALELFDEMKERGIKPDVVTYTTLIDGLCKAGKVDEALELFDEMKERGIKPDVVTYTTLIDGLCKAGDVDEALELFKEMRSKGVKPNVVTYTTLIDGLCKAGKVDEALELFDEMKERGIKPDVVTYTTLIDGLCKAGKVDEALELFDEMKERGIKPDVVTYTTLIDGLCKAGKVDEALELFDEMKERGIKPDVVTYNTLIDGLCKSGKIEEALKLFKEMEEKGITPSVVTYTTLIDGLCKAGDVDEALELFKEMRSKGVKPNVVTYTTLIDGLCKAGKVDEALELFDEMKERGIKPDVVTYNTLIDGLCKSGKIEEALKLFKEMEEKGITPSVVTYNTLIDGLCKAGRLDEAEELLEEMEEKGIKPDVVTYTTLIDG…	ATGGGAAACTCCGTGGTCACATACACCACCCTGATCGACGGCCTGTGCAAGGCCGGCAAGGTGGATGAGGCCCTGGAGCTGTTCGACGAGATGAAGGAGAGGGGCATCAAGCCCGACGTGGTCACATACACCACCCTGATCGACGGCCTGTGCAAGGCCGGCAAGGTGGATGAGGCCCTGGAGCTGTTCGACGAGATGAAGGAGAGGGGCATCAAGCCCGACGTGGTGACATACACCACACTGATCGACGGACTGTGTAAAGCCGGCGACGTGGACGAAGCCCTCGAGCTGTTCAAAGAGATGCGGAGCAAGGGCGTGAAGCCCAACGTGGTCACATACACCACCCTGATCGACGGCCTGTGCAAGGCCGGCAAGGTGGATGAGGCCCTGGAGCTGTTC…
cP50	c-Myc	261-278	GCAGUGCGUUCUCGGUGU	MGNSVVTYTTLIDGLCKAGKVDEALELFDEMKERGIKPDVVTYNTLIDGLCKSGKIEEALKLFKEMEEKGITPSVVTYTTLIDGLCKAGDVDEALELFKEMRSKGVKPNVVTYTTLIDGLCKAGKVDEALELFDEMKERGIKPDVVTYNTLIDGLCKAGRLDEAEELLEEMEEKGIKPDVVTYTTLIDGLCKAGKVDEALELFDEMKERGIKPDVVTYNTLIDGLCKSGKIEEALKLFKEMEEKGITPSVVTYTTLIDGLCKAGKVDEALELFDEMKERGIKPDVVTYNTLIDGLCKAGRLDEAEELLEEMEEKGIKPDVVTYNTLIDGLCKAGRLDEAEELLEEMEEKGIKPDVVTYNTLIDGLCKSGKIEEALKLFKEMEEKGITPSVVTYNTLIDG…	ATGGGAAACTCCGTGGTCACATACACCACCCTGATCGACGGCCTGTGCAAGGCCGGCAAGGTGGATGAGGCCCTGGAGCTGTTCGACGAGATGAAGGAGAGGGGCATCAAGCCCGACGTGGTCACATACAACACCCTGATCGACGGCCTGTGCAAGAGCGGCAAGATCGAGGAGGCCCTGAAGCTGTTCAAGGAGATGGAGGAGAAGGGCATCACCCCCAGCGTGGTGACATACACCACACTGATCGACGGACTGTGTAAAGCCGGCGACGTGGACGAAGCCCTCGAGCTGTTCAAAGAGATGCGGAGCAAGGGCGTGAAGCCCAACGTGGTCACATACACCACCCTGATCGACGGCCTGTGCAAGGCCGGCAAGGTGGATGAGGCCCTGGAGCTGTTC…
cP51	c-Myc	243-260	UGGCGUGGCGGUGGGCGC	MGNSVVTYNTLIDGLCKAGRLDEAEELLEEMEEKGIKPDVVTYTTLIDGLCKAGKVDEALELFDEMKERGIKPDVVTYTTLIDGLCKAGKVDEALELFDEMKERGIKPDVVTYNTLIDGLCKSGKIEEALKLFKEMEEKGITPSVVTYTTLIDGLCKAGKVDEALELFDEMKERGIKPDVVTYNTLIDGLCKAGRLDEAEELLEEMEEKGIKPDVVTYTTLIDGLCKAGKVDEALELFDEMKERGIKPDVVTYTTLIDGLCKAGKVDEALELFDEMKERGIKPDVVTYNTLIDGLCKSGKIEEALKLFKEMEEKGITPSVVTYTTLIDGLCKAGKVDEALELFDEMKERGIKPDVVTYTTLIDGLCKAGKVDEALELFDEMKERGIKPDVVTYNTLIDG…	ATGGGAAACTCCGTGGTCACATACAACACCCTGATCGACGGCCTGTGCAAGGCCGGCAGACTGGATGAGGCCGAGGAGCTGCTGGAGGAGATGGAGGAGAAGGGCATCAAGCCCGACGTGGTCACATACACCACCCTGATCGACGGCCTGTGCAAGGCCGGCAAGGTGGATGAGGCCCTGGAGCTGTTCGACGAGATGAAGGAGAGGGGCATCAAGCCCGACGTGGTGACATACACCACCCTGATCGACGGCCTGTGCAAGGCCGGCAAAGTGGACGAGGCCCTGGAGCTGTTCGACGAGATGAAGGAGAGGGGCATCAAGCCCGACGTGGTCACATACAACACCCTGATCGACGGCCTGTGCAAGAGCGGCAAGATCGAGGAGGCCCTGAAGCTGTTC…
cP52	c-Myc	225-242	UGCAGCCUGGUACGCGCG	MGNSVVTYNTLIDGLCKAGRLDEAEELLEEMEEKGIKPDVVTYTTLIDGLCKAGKVDEALELFDEMKERGIKPDVVTYNTLIDGLCKSGKIEEALKLFKEMEEKGITPSVVTYTTLIDGLCKAGDVDEALELFKEMRSKGVKPNVVTYTTLIDGLCKAGKVDEALELFDEMKERGIKPDVVTYNTLIDGLCKSGKIEEALKLFKEMEEKGITPSVVTYNTLIDGLCKSGKIEEALKLFKEMEEKGITPSVVTYNTLIDGLCKAGRLDEAEELLEEMEEKGIKPDVVTYTTLIDGLCKAGKVDEALELFDEMKERGIKPDVVTYTTLIDGLCKAGKVDEALELFDEMKERGIKPDVVTYNTLIDGLCKAGRLDEAEELLEEMEEKGIKPDVVTYTTLIDG…	ATGGGAAACTCCGTGGTCACATACAACACCCTGATCGACGGCCTGTGCAAGGCCGGCAGACTGGATGAGGCCGAGGAGCTGCTGGAGGAGATGGAGGAGAAGGGCATCAAGCCCGACGTGGTCACATACACCACCCTGATCGACGGCCTGTGCAAGGCCGGCAAGGTGGATGAGGCCCTGGAGCTGTTCGACGAGATGAAGGAGAGGGGCATCAAGCCCGACGTGGTGACATACAACACCCTGATCGACGGCCTGTGCAAGAGCGGCAAGATCGAGGAGGCCCTGAAGCTGTTCAAGGAGATGGAGGAGAAGGGCATCACCCCCAGCGTGGTCACATACACCACACTGATCGACGGACTGTGTAAAGCCGGCGACGTGGACGAAGCCCTCGAGCTGTTC…
cP53	c-Myc	207-224	AGCCUUAGCGAGGCGCCC	MGNSVVTYTTLIDGLCKAGDVDEALELFKEMRSKGVKPNVVTYTTLIDGLCKAGKVDEALELFDEMKERGIKPDVVTYNTLIDGLCKSGKIEEALKLFKEMEEKGITPSVVTYNTLIDGLCKSGKIEEALKLFKEMEEKGITPSVVTYNTLIDGLCKAGRLDEAEELLEEMEEKGIKPDVVTYNTLIDGLCKAGRLDEAEELLEEMEEKGIKPDVVTYTTLIDGLCKAGDVDEALELFKEMRSKGVKPNVVTYTTLIDGLCKAGKVDEALELFDEMKERGIKPDVVTYNTLIDGLCKSGKIEEALKLFKEMEEKGITPSVVTYTTLIDGLCKAGKVDEALELFDEMKERGIKPDVVTYTTLIDGLCKAGDVDEALELFKEMRSKGVKPNVVTYTTLIDG…	ATGGGAAACTCCGTGGTCACATACACCACACTGATCGACGGACTGTGTAAAGCCGGCGACGTGGACGAAGCCCTCGAGCTGTTCAAAGAGATGCGGAGCAAGGGCGTGAAGCCCAACGTGGTCACATACACCACCCTGATCGACGGCCTGTGCAAGGCCGGCAAGGTGGATGAGGCCCTGGAGCTGTTCGACGAGATGAAGGAGAGGGGCATCAAGCCCGACGTGGTGACATACAACACCCTGATCGACGGCCTGTGCAAGAGCGGCAAGATCGAGGAGGCCCTGAAGCTGTTCAAGGAGATGGAGGAGAAGGGCATCACCCCCAGCGTGGTCACATACAACACCCTGATCGACGGCCTGTGCAAGAGCGGCAAGATCGAGGAGGCCCTGAAGCTGTTC…
cP54	c-Myc	189-206	AAGCGCGGCCCUUUCCCC	MGNSVVTYTTLIDGLCKAGDVDEALELFKEMRSKGVKPNVVTYTTLIDGLCKAGDVDEALELFKEMRSKGVKPNVVTYTTLIDGLCKAGKVDEALELFDEMKERGIKPDVVTYNTLIDGLCKSGKIEEALKLFKEMEEKGITPSVVTYTTLIDGLCKAGKVDEALELFDEMKERGIKPDVVTYNTLIDGLCKSGKIEEALKLFKEMEEKGITPSVVTYTTLIDGLCKAGKVDEALELFDEMKERGIKPDVVTYTTLIDGLCKAGKVDEALELFDEMKERGIKPDVVTYNTLIDGLCKSGKIEEALKLFKEMEEKGITPSVVTYNTLIDGLCKSGKIEEALKLFKEMEEKGITPSVVTYNTLIDGLCKSGKIEEALKLFKEMEEKGITPSVVTYNTLIDG…	ATGGGAAACTCCGTGGTCACATACACCACACTGATCGACGGACTGTGTAAAGCCGGCGACGTGGACGAAGCCCTCGAGCTGTTCAAAGAGATGCGGAGCAAGGGCGTGAAGCCCAACGTGGTCACATACACCACACTGATCGACGGACTGTGTAAAGCCGGCGACGTGGACGAAGCCCTCGAGCTGTTCAAAGAGATGCGGAGCAAGGGCGTGAAGCCCAACGTGGTGACATACACCACCCTGATCGACGGCCTGTGCAAGGCCGGCAAAGTGGACGAGGCCCTGGAGCTGTTCGACGAGATGAAGGAGAGGGGCATCAAGCCCGACGTGGTCACATACAACACCCTGATCGACGGCCTGTGCAAGAGCGGCAAGATCGAGGAGGCCCTGAAGCTGTTC…
cP55	c-Myc	171-188	CCCUGGGACUCUUGAUCA	MGNSVVTYNTLIDGLCKSGKIEEALKLFKEMEEKGITPSVVTYNTLIDGLCKSGKIEEALKLFKEMEEKGITPSVVTYNTLIDGLCKSGKIEEALKLFKEMEEKGITPSVVTYNTLIDGLCKAGRLDEAEELLEEMEEKGIKPDVVTYTTLIDGLCKAGKVDEALELFDEMKERGIKPDVVTYTTLIDGLCKAGKVDEALELFDEMKERGIKPDVVTYTTLIDGLCKAGKVDEALELFDEMKERGIKPDVVTYTTLIDGLCKAGDVDEALELFKEMRSKGVKPNVVTYNTLIDGLCKSGKIEEALKLFKEMEEKGITPSVVTYNTLIDGLCKAGRLDEAEELLEEMEEKGIKPDVVTYNTLIDGLCKSGKIEEALKLFKEMEEKGITPSVVTYNTLIDG…	ATGGGAAACTCCGTGGTCACATACAACACCCTGATCGACGGCCTGTGCAAGAGCGGCAAGATCGAGGAGGCCCTGAAGCTGTTCAAGGAGATGGAGGAGAAGGGCATCACCCCCAGCGTGGTCACATACAACACCCTGATCGACGGCCTGTGCAAGAGCGGCAAGATCGAGGAGGCCCTGAAGCTGTTCAAGGAGATGGAGGAGAAGGGCATCACCCCCAGCGTGGTGACATACAACACCCTGATCGACGGCCTGTGCAAGAGCGGCAAGATCGAGGAGGCCCTGAAGCTGTTCAAGGAGATGGAGGAGAAGGGCATCACCCCCAGCGTGGTCACATACAACACCCTGATCGACGGCCTGTGCAAGGCCGGCAGACTGGATGAGGCCGAGGAGCTGCTG…
cP56	c-Myc	153-170	CCUUCUUUCCUCCACUCU	MGNSVVTYNTLIDGLCKSGKIEEALKLFKEMEEKGITPSVVTYNTLIDGLCKSGKIEEALKLFKEMEEKGITPSVVTYNTLIDGLCKAGRLDEAEELLEEMEEKGIKPDVVTYNTLIDGLCKAGRLDEAEELLEEMEEKGIKPDVVTYNTLIDGLCKSGKIEEALKLFKEMEEKGITPSVVTYNTLIDGLCKAGRLDEAEELLEEMEEKGIKPDVVTYNTLIDGLCKAGRLDEAEELLEEMEEKGIKPDVVTYNTLIDGLCKAGRLDEAEELLEEMEEKGIKPDVVTYNTLIDGLCKSGKIEEALKLFKEMEEKGITPSVVTYNTLIDGLCKSGKIEEALKLFKEMEEKGITPSVVTYNTLIDGLCKAGRLDEAEELLEEMEEKGIKPDVVTYNTLIDG…	ATGGGAAACTCCGTGGTCACATACAACACCCTGATCGACGGCCTGTGCAAGAGCGGCAAGATCGAGGAGGCCCTGAAGCTGTTCAAGGAGATGGAGGAGAAGGGCATCACCCCCAGCGTGGTCACATACAACACCCTGATCGACGGCCTGTGCAAGAGCGGCAAGATCGAGGAGGCCCTGAAGCTGTTCAAGGAGATGGAGGAGAAGGGCATCACCCCCAGCGTGGTGACATACAACACCCTGATCGACGGCCTGTGCAAGGCCGGCAGACTGGATGAGGCCGAGGAGCTGCTGGAGGAGATGGAGGAGAAGGGCATCAAGCCCGACGTGGTCACATACAACACCCTGATCGACGGCCTGTGCAAGGCCGGCAGACTGGATGAGGCCGAGGAGCTGCTG…
cP57	c-Myc	135-152	ACGCGCGCCCAUUAAUAC	MGNSVVTYTTLIDGLCKAGDVDEALELFKEMRSKGVKPNVVTYNTLIDGLCKSGKIEEALKLFKEMEEKGITPSVVTYTTLIDGLCKAGKVDEALELFDEMKERGIKPDVVTYNTLIDGLCKSGKIEEALKLFKEMEEKGITPSVVTYTTLIDGLCKAGKVDEALELFDEMKERGIKPDVVTYNTLIDGLCKSGKIEEALKLFKEMEEKGITPSVVTYTTLIDGLCKAGKVDEALELFDEMKERGIKPDVVTYNTLIDGLCKSGKIEEALKLFKEMEEKGITPSVVTYNTLIDGLCKSGKIEEALKLFKEMEEKGITPSVVTYNTLIDGLCKSGKIEEALKLFKEMEEKGITPSVVTYTTLIDGLCKAGDVDEALELFKEMRSKGVKPNVVTYNTLIDG…	ATGGGAAACTCCGTGGTCACATACACCACACTGATCGACGGACTGTGTAAAGCCGGCGACGTGGACGAAGCCCTCGAGCTGTTCAAAGAGATGCGGAGCAAGGGCGTGAAGCCCAACGTGGTCACATACAACACCCTGATCGACGGCCTGTGCAAGAGCGGCAAGATCGAGGAGGCCCTGAAGCTGTTCAAGGAGATGGAGGAGAAGGGCATCACCCCCAGCGTGGTGACATACACCACCCTGATCGACGGCCTGTGCAAGGCCGGCAAAGTGGACGAGGCCCTGGAGCTGTTCGACGAGATGAAGGAGAGGGGCATCAAGCCCGACGTGGTCACATACAACACCCTGATCGACGGCCTGTGCAAGAGCGGCAAGATCGAGGAGGCCCTGAAGCTGTTC…
cP58	c-Myc	117-134	UAACAUCCCACGCUCUGA	MGNSVVTYNTLIDGLCKAGRLDEAEELLEEMEEKGIKPDVVTYTTLIDGLCKAGDVDEALELFKEMRSKGVKPNVVTYTTLIDGLCKAGDVDEALELFKEMRSKGVKPNVVTYNTLIDGLCKSGKIEEALKLFKEMEEKGITPSVVTYTTLIDGLCKAGDVDEALELFKEMRSKGVKPNVVTYNTLIDGLCKAGRLDEAEELLEEMEEKGIKPDVVTYNTLIDGLCKSGKIEEALKLFKEMEEKGITPSVVTYNTLIDGLCKSGKIEEALKLFKEMEEKGITPSVVTYNTLIDGLCKSGKIEEALKLFKEMEEKGITPSVVTYTTLIDGLCKAGDVDEALELFKEMRSKGVKPNVVTYNTLIDGLCKSGKIEEALKLFKEMEEKGITPSVVTYTTLIDG…	ATGGGAAACTCCGTGGTCACATACAACACCCTGATCGACGGCCTGTGCAAGGCCGGCAGACTGGATGAGGCCGAGGAGCTGCTGGAGGAGATGGAGGAGAAGGGCATCAAGCCCGACGTGGTCACATACACCACACTGATCGACGGACTGTGTAAAGCCGGCGACGTGGACGAAGCCCTCGAGCTGTTCAAAGAGATGCGGAGCAAGGGCGTGAAGCCCAACGTGGTGACATACACCACACTGATCGACGGACTGTGTAAAGCCGGCGACGTGGACGAAGCCCTCGAGCTGTTCAAAGAGATGCGGAGCAAGGGCGTGAAGCCCAACGTGGTCACATACAACACCCTGATCGACGGCCTGTGCAAGAGCGGCAAGATCGAGGAGGCCCTGAAGCTGTTC…
cP59	c-Myc	99-116	AUUCCUCCCUAUCUACAC	MGNSVVTYTTLIDGLCKAGDVDEALELFKEMRSKGVKPNVVTYNTLIDGLCKAGRLDEAEELLEEMEEKGIKPDVVTYNTLIDGLCKAGRLDEAEELLEEMEEKGIKPDVVTYNTLIDGLCKSGKIEEALKLFKEMEEKGITPSVVTYNTLIDGLCKSGKIEEALKLFKEMEEKGITPSVVTYNTLIDGLCKAGRLDEAEELLEEMEEKGIKPDVVTYNTLIDGLCKSGKIEEALKLFKEMEEKGITPSVVTYNTLIDGLCKSGKIEEALKLFKEMEEKGITPSVVTYNTLIDGLCKSGKIEEALKLFKEMEEKGITPSVVTYNTLIDGLCKAGRLDEAEELLEEMEEKGIKPDVVTYTTLIDGLCKAGDVDEALELFKEMRSKGVKPNVVTYNTLIDG…	ATGGGAAACTCCGTGGTCACATACACCACACTGATCGACGGACTGTGTAAAGCCGGCGACGTGGACGAAGCCCTCGAGCTGTTCAAAGAGATGCGGAGCAAGGGCGTGAAGCCCAACGTGGTCACATACAACACCCTGATCGACGGCCTGTGCAAGGCCGGCAGACTGGATGAGGCCGAGGAGCTGCTGGAGGAGATGGAGGAGAAGGGCATCAAGCCCGACGTGGTGACATACAACACCCTGATCGACGGCCTGTGCAAGGCCGGCAGACTGGATGAGGCCGAGGAGCTGCTGGAGGAGATGGAGGAGAAGGGCATCAAGCCCGACGTGGTCACATACAACACCCTGATCGACGGCCTGTGCAAGAGCGGCAAGATCGAGGAGGCCCTGAAGCTGTTC…
cP60	c-Myc	81-98	CCUCCUUAUGCCUCUAUC	MGNSVVTYNTLIDGLCKSGKIEEALKLFKEMEEKGITPSVVTYNTLIDGLCKSGKIEEALKLFKEMEEKGITPSVVTYNTLIDGLCKAGRLDEAEELLEEMEEKGIKPDVVTYNTLIDGLCKSGKIEEALKLFKEMEEKGITPSVVTYNTLIDGLCKSGKIEEALKLFKEMEEKGITPSVVTYNTLIDGLCKAGRLDEAEELLEEMEEKGIKPDVVTYNTLIDGLCKAGRLDEAEELLEEMEEKGIKPDVVTYTTLIDGLCKAGDVDEALELFKEMRSKGVKPNVVTYNTLIDGLCKAGRLDEAEELLEEMEEKGIKPDVVTYTTLIDGLCKAGKVDEALELFDEMKERGIKPDVVTYNTLIDGLCKSGKIEEALKLFKEMEEKGITPSVVTYNTLIDG…	ATGGGAAACTCCGTGGTCACATACAACACCCTGATCGACGGCCTGTGCAAGAGCGGCAAGATCGAGGAGGCCCTGAAGCTGTTCAAGGAGATGGAGGAGAAGGGCATCACCCCCAGCGTGGTCACATACAACACCCTGATCGACGGCCTGTGCAAGAGCGGCAAGATCGAGGAGGCCCTGAAGCTGTTCAAGGAGATGGAGGAGAAGGGCATCACCCCCAGCGTGGTGACATACAACACCCTGATCGACGGCCTGTGCAAGGCCGGCAGACTGGATGAGGCCGAGGAGCTGCTGGAGGAGATGGAGGAGAAGGGCATCAAGCCCGACGTGGTCACATACAACACCCTGATCGACGGCCTGTGCAAGAGCGGCAAGATCGAGGAGGCCCTGAAGCTGTTC…
cP61	c-Myc	63-80	CAUUCUAGGCAUCGUUUU	MGNSVVTYNTLIDGLCKSGKIEEALKLFKEMEEKGITPSVVTYTTLIDGLCKAGDVDEALELFKEMRSKGVKPNVVTYNTLIDGLCKAGRLDEAEELLEEMEEKGIKPDVVTYNTLIDGLCKAGRLDEAEELLEEMEEKGIKPDVVTYNTLIDGLCKSGKIEEALKLFKEMEEKGITPSVVTYNTLIDGLCKAGRLDEAEELLEEMEEKGIKPDVVTYTTLIDGLCKAGDVDEALELFKEMRSKGVKPNVVTYTTLIDGLCKAGKVDEALELFDEMKERGIKPDVVTYTTLIDGLCKAGKVDEALELFDEMKERGIKPDVVTYNTLIDGLCKSGKIEEALKLFKEMEEKGITPSVVTYTTLIDGLCKAGDVDEALELFKEMRSKGVKPNVVTYNTLIDG…	ATGGGAAACTCCGTGGTCACATACAACACCCTGATCGACGGCCTGTGCAAGAGCGGCAAGATCGAGGAGGCCCTGAAGCTGTTCAAGGAGATGGAGGAGAAGGGCATCACCCCCAGCGTGGTCACATACACCACACTGATCGACGGACTGTGTAAAGCCGGCGACGTGGACGAAGCCCTCGAGCTGTTCAAAGAGATGCGGAGCAAGGGCGTGAAGCCCAACGTGGTGACATACAACACCCTGATCGACGGCCTGTGCAAGGCCGGCAGACTGGATGAGGCCGAGGAGCTGCTGGAGGAGATGGAGGAGAAGGGCATCAAGCCCGACGTGGTCACATACAACACCCTGATCGACGGCCTGTGCAAGGCCGGCAGACTGGATGAGGCCGAGGAGCTGCTG…
cP62	c-Myc	45-62	UUGCUGGGUUAUUUUAAU	MGNSVVTYNTLIDGLCKAGRLDEAEELLEEMEEKGIKPDVVTYNTLIDGLCKAGRLDEAEELLEEMEEKGIKPDVVTYTTLIDGLCKAGKVDEALELFDEMKERGIKPDVVTYNTLIDGLCKSGKIEEALKLFKEMEEKGITPSVVTYNTLIDGLCKAGRLDEAEELLEEMEEKGIKPDVVTYTTLIDGLCKAGKVDEALELFDEMKERGIKPDVVTYTTLIDGLCKAGKVDEALELFDEMKERGIKPDVVTYTTLIDGLCKAGKVDEALELFDEMKERGIKPDVVTYNTLIDGLCKAGRLDEAEELLEEMEEKGIKPDVVTYNTLIDGLCKAGRLDEAEELLEEMEEKGIKPDVVTYTTLIDGLCKAGDVDEALELFKEMRSKGVKPNVVTYNTLIDG…	ATGGGAAACTCCGTGGTCACATACAACACCCTGATCGACGGCCTGTGCAAGGCCGGCAGACTGGATGAGGCCGAGGAGCTGCTGGAGGAGATGGAGGAGAAGGGCATCAAGCCCGACGTGGTCACATACAACACCCTGATCGACGGCCTGTGCAAGGCCGGCAGACTGGATGAGGCCGAGGAGCTGCTGGAGGAGATGGAGGAGAAGGGCATCAAGCCCGACGTGGTGACATACACCACCCTGATCGACGGCCTGTGCAAGGCCGGCAAAGTGGACGAGGCCCTGGAGCTGTTCGACGAGATGAAGGAGAGGGGCATCAAGCCCGACGTGGTCACATACAACACCCTGATCGACGGCCTGTGCAAGAGCGGCAAGATCGAGGAGGCCCTGAAGCTGTTC…
cP63	c-Myc	27-44	AGUAUACGUGGCAAUGCG	MGNSVVTYTTLIDGLCKAGDVDEALELFKEMRSKGVKPNVVTYTTLIDGLCKAGKVDEALELFDEMKERGIKPDVVTYNTLIDGLCKAGRLDEAEELLEEMEEKGIKPDVVTYTTLIDGLCKAGDVDEALELFKEMRSKGVKPNVVTYNTLIDGLCKAGRLDEAEELLEEMEEKGIKPDVVTYTTLIDGLCKAGDVDEALELFKEMRSKGVKPNVVTYNTLIDGLCKSGKIEEALKLFKEMEEKGITPSVVTYTTLIDGLCKAGKVDEALELFDEMKERGIKPDVVTYNTLIDGLCKAGRLDEAEELLEEMEEKGIKPDVVTYTTLIDGLCKAGKVDEALELFDEMKERGIKPDVVTYTTLIDGLCKAGKVDEALELFDEMKERGIKPDVVTYNTLIDG…	ATGGGAAACTCCGTGGTCACATACACCACACTGATCGACGGACTGTGTAAAGCCGGCGACGTGGACGAAGCCCTCGAGCTGTTCAAAGAGATGCGGAGCAAGGGCGTGAAGCCCAACGTGGTCACATACACCACCCTGATCGACGGCCTGTGCAAGGCCGGCAAGGTGGATGAGGCCCTGGAGCTGTTCGACGAGATGAAGGAGAGGGGCATCAAGCCCGACGTGGTGACATACAACACCCTGATCGACGGCCTGTGCAAGGCCGGCAGACTGGATGAGGCCGAGGAGCTGCTGGAGGAGATGGAGGAGAAGGGCATCAAGCCCGACGTGGTCACATACACCACACTGATCGACGGACTGTGTAAAGCCGGCGACGTGGACGAAGCCCTCGAGCTGTTC…
cP64	c-Myc	9-26	UUCAUAACGCGCUCUCCA	MGNSVVTYNTLIDGLCKAGRLDEAEELLEEMEEKGIKPDVVTYNTLIDGLCKAGRLDEAEELLEEMEEKGIKPDVVTYNTLIDGLCKSGKIEEALKLFKEMEEKGITPSVVTYTTLIDGLCKAGDVDEALELFKEMRSKGVKPNVVTYNTLIDGLCKAGRLDEAEELLEEMEEKGIKPDVVTYTTLIDGLCKAGDVDEALELFKEMRSKGVKPNVVTYTTLIDGLCKAGDVDEALELFKEMRSKGVKPNVVTYNTLIDGLCKSGKIEEALKLFKEMEEKGITPSVVTYTTLIDGLCKAGKVDEALELFDEMKERGIKPDVVTYNTLIDGLCKSGKIEEALKLFKEMEEKGITPSVVTYTTLIDGLCKAGKVDEALELFDEMKERGIKPDVVTYNTLIDG…	ATGGGAAACTCCGTGGTCACATACAACACCCTGATCGACGGCCTGTGCAAGGCCGGCAGACTGGATGAGGCCGAGGAGCTGCTGGAGGAGATGGAGGAGAAGGGCATCAAGCCCGACGTGGTCACATACAACACCCTGATCGACGGCCTGTGCAAGGCCGGCAGACTGGATGAGGCCGAGGAGCTGCTGGAGGAGATGGAGGAGAAGGGCATCAAGCCCGACGTGGTGACATACAACACCCTGATCGACGGCCTGTGCAAGAGCGGCAAGATCGAGGAGGCCCTGAAGCTGTTCAAGGAGATGGAGGAGAAGGGCATCACCCCCAGCGTGGTCACATACACCACACTGATCGACGGACTGTGTAAAGCCGGCGACGTGGACGAAGCCCTCGAGCTGTTC…
